# Supplementary material for: Atlas Florae Europaeae notes, 35. Further critical notes on Cytisussect.Tubocytisus (Fabaceae) in Europe
Source: PhytoKeys. 2024 Feb 23;238:199–230. doi: 10.3897/phytokeys.238.118032 (PMC10907952; doi:10.3897/phytokeys.238.118032)
Supplement: XML Treatment for Cytisus hirsutus [file phytokeys.238.118032-treatment1.xml]

<!DOCTYPE tp:taxon-treatment
  PUBLIC "-//TaxonX//DTD Taxonomic Treatment Publishing DTD v0 20100105//EN" "tax-treatment-NSO.dtd">
<tp:taxon-treatment xmlns:tp="http://www.plazi.org/taxpub"><tp:treatment-meta><kwd-group><label>Taxon classification</label><kwd>
                <named-content content-type="kingdom">Plantae</named-content>
              </kwd><kwd>
                <named-content content-type="order">Fabales</named-content>
              </kwd><kwd>
                <named-content content-type="family">Fabaceae</named-content>
              </kwd></kwd-group><mixed-citation publication-type="journal"><person-group><name><surname>Sennikov</surname><given-names>Alexander N.</given-names></name><name><surname>Tikhomirov</surname><given-names>Valery N.</given-names></name></person-group><article-title>Atlas Florae Europaeae notes, 35. Further critical notes on <tp:taxon-name><tp:taxon-name-part taxon-name-part-type="genus" reg="Cytisus">Cytisus</tp:taxon-name-part><tp:taxon-name-part taxon-name-part-type="infraspecific-rank">sect.</tp:taxon-name-part><tp:taxon-name-part taxon-name-part-type="section" reg="Tubocytisus">Tubocytisus</tp:taxon-name-part></tp:taxon-name> (<tp:taxon-name><tp:taxon-name-part taxon-name-part-type="family">Fabaceae</tp:taxon-name-part></tp:taxon-name>) in Europe</article-title><source>PhytoKeys</source><day>23</day><month>02</month><year>2024</year><volume>238</volume><fpage>199</fpage><lpage>230</lpage><pub-id pub-id-type="doi">10.3897/phytokeys.238.118032</pub-id></mixed-citation></tp:treatment-meta><tp:nomenclature><label>1.</label><tp:taxon-name>
              <object-id xmlns:xlink="http://www.w3.org/1999/xlink" content-type="arpha" xlink:type="simple">480C8B70-8A95-5525-9CA9-1D81045BAD8D</object-id>
              <tp:taxon-name-part taxon-name-part-type="genus" reg="Cytisus">Cytisus</tp:taxon-name-part>
              <tp:taxon-name-part taxon-name-part-type="species" reg="hirsutus">hirsutus</tp:taxon-name-part>
            </tp:taxon-name><tp:taxon-authority>L., Sp. Pl. 2: 739 (1753)</tp:taxon-authority><tp:nomenclature-citation-list><tp:nomenclature-citation><tp:taxon-name>
                  <tp:taxon-name-part taxon-name-part-type="status">=</tp:taxon-name-part>
                  <tp:taxon-name-part taxon-name-part-type="genus" reg="Cytisus">Cytisus</tp:taxon-name-part>
                  <tp:taxon-name-part taxon-name-part-type="species" reg="supinus">supinus</tp:taxon-name-part>
                </tp:taxon-name><comment> L., Sp. Pl. 2: 740 (1753). Type. [icon] <tp:taxon-name><tp:taxon-name-part taxon-name-part-type="genus" reg="Cytisus">Cytisus</tp:taxon-name-part></tp:taxon-name> VII in Clusius, Rar. Pl. Hist.: 96 (1601) (lectotype designated by <xref ref-type="bibr" rid="B17">Cristofolini and Jarvis (1991</xref>: 498)). </comment></tp:nomenclature-citation><tp:nomenclature-citation><tp:taxon-name>
                  <tp:taxon-name-part taxon-name-part-type="status">=</tp:taxon-name-part>
                  <tp:taxon-name-part taxon-name-part-type="genus" reg="Cytisus">Cytisus</tp:taxon-name-part>
                  <tp:taxon-name-part taxon-name-part-type="species" reg="triflorus">triflorus</tp:taxon-name-part>
                </tp:taxon-name><comment> Lam., Encycl. 2(1): 250. 1786, syn. nov. – <tp:taxon-name><tp:taxon-name-part taxon-name-part-type="genus" reg="Chamaecytisus">Chamaecytisus</tp:taxon-name-part><tp:taxon-name-part taxon-name-part-type="species" reg="triflorus">triflorus</tp:taxon-name-part></tp:taxon-name> (Lam.) Skalická in Preslia 58: 23 (1986). Type. Italy. “Des environs de Naple”, [1785], <italic>M. Vahl</italic> in Herb. Lamarck (holotype P). Fig. <xref ref-type="fig" rid="F1">1</xref>. </comment></tp:nomenclature-citation><tp:nomenclature-citation><tp:taxon-name>
                  <tp:taxon-name-part taxon-name-part-type="status">=</tp:taxon-name-part>
                  <tp:taxon-name-part taxon-name-part-type="genus" reg="Cytisus">Cytisus</tp:taxon-name-part>
                  <tp:taxon-name-part taxon-name-part-type="species" reg="pubescens">pubescens</tp:taxon-name-part>
                </tp:taxon-name><comment> Gilib. in Usteri, Del. Opusc. Bot. 2: 365 (1793), syn. nov. Type. [icon] <tp:taxon-name><tp:taxon-name-part taxon-name-part-type="genus" reg="Cytisus">Cytisus</tp:taxon-name-part></tp:taxon-name> VII in Clusius, Rar. Pl. Hist.: 96 (1601) (lectotype designated here). </comment></tp:nomenclature-citation><tp:nomenclature-citation><tp:taxon-name>
                  <tp:taxon-name-part taxon-name-part-type="status">=</tp:taxon-name-part>
                  <tp:taxon-name-part taxon-name-part-type="genus" reg="Cytisus">Cytisus</tp:taxon-name-part>
                  <tp:taxon-name-part taxon-name-part-type="species" reg="falcatus">falcatus</tp:taxon-name-part>
                </tp:taxon-name><comment> Waldst. &amp; Kit., Descr. Icon. Pl. Hung. 3: 264, t. 238 (1812) – <tp:taxon-name><tp:taxon-name-part taxon-name-part-type="genus" reg="Chamaecytisus">Chamaecytisus</tp:taxon-name-part><tp:taxon-name-part taxon-name-part-type="species" reg="falcatus">falcatus</tp:taxon-name-part></tp:taxon-name> (Waldst. &amp; Kit.) Holub in Folia Geobot. Phytotax. 18(2): 204 (1983) – <tp:taxon-name><tp:taxon-name-part taxon-name-part-type="genus" reg="Chamaecytisus">Chamaecytisus</tp:taxon-name-part><tp:taxon-name-part taxon-name-part-type="species" reg="triflorus">triflorus</tp:taxon-name-part><tp:taxon-name-part taxon-name-part-type="infraspecific-rank">subsp.</tp:taxon-name-part><tp:taxon-name-part taxon-name-part-type="subspecies" reg="falcatus">falcatus</tp:taxon-name-part></tp:taxon-name> (Waldst. &amp; Kit.) Pifkó in Stud. Bot. Hung. 38: 13 (2007). Type. Croatia. “In alpe Plissivicza et in monte Merszin”, <italic>P. Kitaibel</italic> in Herb. Kitaibel XXIV: 170 (lectotype BP, designated by <xref ref-type="bibr" rid="B42">Kováts (1992</xref>: 40)). </comment></tp:nomenclature-citation><tp:nomenclature-citation><tp:taxon-name>
                  <tp:taxon-name-part taxon-name-part-type="status">=</tp:taxon-name-part>
                  <tp:taxon-name-part taxon-name-part-type="genus" reg="Cytisus">Cytisus</tp:taxon-name-part>
                  <tp:taxon-name-part taxon-name-part-type="species" reg="hirsutissimus">hirsutissimus</tp:taxon-name-part>
                </tp:taxon-name><comment> K.Koch, Linnaea 19(1): 62 (1846) – <tp:taxon-name><tp:taxon-name-part taxon-name-part-type="genus" reg="Cytisus">Cytisus</tp:taxon-name-part><tp:taxon-name-part taxon-name-part-type="species" reg="hirsutus">hirsutus</tp:taxon-name-part><tp:taxon-name-part taxon-name-part-type="infraspecific-rank">var.</tp:taxon-name-part><tp:taxon-name-part taxon-name-part-type="variety" reg="hirsutissimus">hirsutissimus</tp:taxon-name-part></tp:taxon-name> (K.Koch) Boiss., Fl. Orient. 2: 51 (1872) – <tp:taxon-name><tp:taxon-name-part taxon-name-part-type="genus" reg="Chamaecytisus">Chamaecytisus</tp:taxon-name-part><tp:taxon-name-part taxon-name-part-type="species" reg="hirsutus">hirsutus</tp:taxon-name-part><tp:taxon-name-part taxon-name-part-type="infraspecific-rank">subsp.</tp:taxon-name-part><tp:taxon-name-part taxon-name-part-type="subspecies" reg="hirsutissimus">hirsutissimus</tp:taxon-name-part></tp:taxon-name> (K.Koch) Ponert in Feddes Repert. 83(9–10): 619 (1973) – <tp:taxon-name><tp:taxon-name-part taxon-name-part-type="genus" reg="Chamaecytisus">Chamaecytisus</tp:taxon-name-part><tp:taxon-name-part taxon-name-part-type="species" reg="hirsutissimus">hirsutissimus</tp:taxon-name-part></tp:taxon-name> (K.Koch) Czerep., Sosud. Rast. SSSR: 229 (1981). Type. Turkey. Trabzon Province: “Litus australis Pontus Euxini”, [1843], <italic>Thirke</italic> (lectotype LE 00013762, designated here; isolectotype LE). Fig. <xref ref-type="fig" rid="F2">2</xref>. </comment></tp:nomenclature-citation><tp:nomenclature-citation><tp:taxon-name>
                  <tp:taxon-name-part taxon-name-part-type="status">=</tp:taxon-name-part>
                  <tp:taxon-name-part taxon-name-part-type="genus" reg="Cytisus">Cytisus</tp:taxon-name-part>
                  <tp:taxon-name-part taxon-name-part-type="species" reg="lasiosemius">lasiosemius</tp:taxon-name-part>
                </tp:taxon-name><comment> Boiss. in Tchihatcheff, Asie Min., Bot. 1: 12 (1860), syn. nov. – <tp:taxon-name><tp:taxon-name-part taxon-name-part-type="genus" reg="Chamaecytisus">Chamaecytisus</tp:taxon-name-part><tp:taxon-name-part taxon-name-part-type="species" reg="lasiosemius">lasiosemius</tp:taxon-name-part></tp:taxon-name> (Boiss.) Pifkó in Barina, Distrib. Atlas Vasc. Pl. Albania: 466 (2017) – <tp:taxon-name><tp:taxon-name-part taxon-name-part-type="genus" reg="Chamaecytisus">Chamaecytisus</tp:taxon-name-part><tp:taxon-name-part taxon-name-part-type="species" reg="heuffelii">heuffelii</tp:taxon-name-part><tp:taxon-name-part taxon-name-part-type="infraspecific-rank">subsp.</tp:taxon-name-part><tp:taxon-name-part taxon-name-part-type="subspecies" reg="lasiosemius">lasiosemius</tp:taxon-name-part></tp:taxon-name> (Velen.) Niketić in Bull. Nat. Hist. Mus. Belgrade 14: 84 (2021). Type. Turkey. “Asia Minor, OEst, 1858” [= between Samsun and Tekkeköy], 1858, <italic>P.A. Tchihatcheff 629</italic> (lectotype P 02952886, designated here). Fig. <xref ref-type="fig" rid="F3">3</xref>. </comment></tp:nomenclature-citation><tp:nomenclature-citation><tp:taxon-name>
                  <tp:taxon-name-part taxon-name-part-type="status">=</tp:taxon-name-part>
                  <tp:taxon-name-part taxon-name-part-type="genus" reg="Cytisus">Cytisus</tp:taxon-name-part>
                  <tp:taxon-name-part taxon-name-part-type="species" reg="falcatus">falcatus</tp:taxon-name-part>
                  <tp:taxon-name-part taxon-name-part-type="infraspecific-rank">subsp.</tp:taxon-name-part>
                  <tp:taxon-name-part taxon-name-part-type="subspecies" reg="albanicus">albanicus</tp:taxon-name-part>
                </tp:taxon-name><comment> Degen &amp; Dörfl. in Denkschr. Kaiserl. Akad. Wiss., Wien. Math.-Naturwiss. Kl. 64: 717 (1897), syn. nov. – <tp:taxon-name><tp:taxon-name-part taxon-name-part-type="genus" reg="Chamaecytisus">Chamaecytisus</tp:taxon-name-part><tp:taxon-name-part taxon-name-part-type="species" reg="triflorus">triflorus</tp:taxon-name-part><tp:taxon-name-part taxon-name-part-type="infraspecific-rank">var.</tp:taxon-name-part><tp:taxon-name-part taxon-name-part-type="variety" reg="albanicus">albanicus</tp:taxon-name-part></tp:taxon-name> (Degen &amp; Dörfl.) Micevski, Fl. Republ. Makedonija 1(5): 1135 (2001). Type. North Macedonia. “In locis humosis ad Neresi prope Üsküb [Skopje]”, 02.05.1893, <italic>I. Dörfler 126</italic> (syntype WU 068283). </comment></tp:nomenclature-citation></tp:nomenclature-citation-list></tp:nomenclature><tp:treatment-sec sec-type="material" id="SECID0EUQAE"><title>Type.</title><p>Italy. Sassari: Olbia (“Prope Olbyam in Galloprovincia”), Herb. Burser XXII: 5 (lectotype UPS, designated by <xref ref-type="bibr" rid="B17">Cristofolini and Jarvis (1991</xref>: 498)).</p></tp:treatment-sec><tp:treatment-sec sec-type="Taxonomy" id="SECID0E5QAE"><title>Taxonomy.</title><p>This species has dimorphic inflorescences (<xref ref-type="bibr" rid="B15">Cristofolini 1991</xref>) and leaves densely hairy above. <xref ref-type="bibr" rid="B15">Cristofolini (1991)</xref> included various glabrescent forms into this species, which we prefer to exclude because such forms are not parts of the infraspecific variability in the material that we have examined.</p></tp:treatment-sec><tp:treatment-sec sec-type="distribution" id="SECID0EMRAE"><title>Distribution.</title><p>Europe: mountain areas from western France to the Eastern Carpathians longitudinally, from southern Poland to southern Italy latitudinally (<xref ref-type="bibr" rid="B15">Cristofolini 1991</xref>; <xref ref-type="bibr" rid="B19">Cristofolini and Troía 2017</xref>).</p></tp:treatment-sec><tp:treatment-sec sec-type="Notes on nomenclature" id="SECID0E1RAE"><title>Notes on nomenclature.</title><p>In the protologue of <italic><tp:taxon-name><tp:taxon-name-part taxon-name-part-type="genus" reg="Cytisus">Cytisus</tp:taxon-name-part><tp:taxon-name-part taxon-name-part-type="species" reg="supinus">supinus</tp:taxon-name-part></tp:taxon-name></italic>, <xref ref-type="bibr" rid="B49">Linnaeus (1753)</xref> cited three synonyms borrowed from <xref ref-type="bibr" rid="B14">Clusius (1601)</xref>, of which one synonym (“<italic><tp:taxon-name><tp:taxon-name-part taxon-name-part-type="genus" reg="Cytisus">Cytisus</tp:taxon-name-part></tp:taxon-name></italic> VII. species altera Clus. hist. 1. p. 96”) was cited twice. This erratic way of citation evokes the idea of corrupted references. We checked these double-cited references against the relevant synonyms in <xref ref-type="bibr" rid="B5">Bauhin (1671)</xref>, which were linked with <xref ref-type="bibr" rid="B14">Clusius (1601)</xref> by <xref ref-type="bibr" rid="B49">Linnaeus (1753)</xref> and in the earlier treatments of <xref ref-type="bibr" rid="B13">Clusius (1583)</xref>. The first instance of this reference, cited by <xref ref-type="bibr" rid="B49">Linnaeus (1753)</xref>, belongs to <italic>Cytisi</italic> VII. species altera (<xref ref-type="bibr" rid="B14">Clusius 1601</xref>: 97), which is not accompanied by any illustration. The second citation actually refers to <italic><tp:taxon-name><tp:taxon-name-part taxon-name-part-type="genus" reg="Cytisus">Cytisus</tp:taxon-name-part></tp:taxon-name></italic> VII (<xref ref-type="bibr" rid="B14">Clusius 1601</xref>: 96) with an illustration, which was designated by <xref ref-type="bibr" rid="B17">Cristofolini and Jarvis (1991</xref>: 498) as a lectotype of <italic><tp:taxon-name><tp:taxon-name-part taxon-name-part-type="genus" reg="Cytisus">C.</tp:taxon-name-part><tp:taxon-name-part taxon-name-part-type="species" reg="supinus">supinus</tp:taxon-name-part></tp:taxon-name></italic>. Although <xref ref-type="bibr" rid="B17">Cristofolini and Jarvis (1991)</xref> cited <italic><tp:taxon-name><tp:taxon-name-part taxon-name-part-type="genus" reg="Cytisus">Cytisus</tp:taxon-name-part></tp:taxon-name></italic> VII. species altera as the lectotype, they unambiguously referred to the same illustration as Linnaeus, thus making the same technical citation error. We provide a correct citation here.</p><p>The protologue of <italic><tp:taxon-name><tp:taxon-name-part taxon-name-part-type="genus" reg="Cytisus">Cytisus</tp:taxon-name-part><tp:taxon-name-part taxon-name-part-type="species" reg="triflorus">triflorus</tp:taxon-name-part></tp:taxon-name></italic> was based on the only cited specimen collected by Martin Vahl in Naples in 1785 (collection date from <xref ref-type="bibr" rid="B48">Lanzoni (1930)</xref>). This specimen was designated as a lectotype by <xref ref-type="bibr" rid="B66">Skalická (1986)</xref>, but is most likely the holotype.</p><p>The species name <italic><tp:taxon-name><tp:taxon-name-part taxon-name-part-type="genus" reg="Cytisus">Cytisus</tp:taxon-name-part><tp:taxon-name-part taxon-name-part-type="species" reg="triflorus">triflorus</tp:taxon-name-part></tp:taxon-name></italic> was misfortunately resurrected from oblivion by <xref ref-type="bibr" rid="B66">Skalická (1986)</xref> and accepted by <xref ref-type="bibr" rid="B15">Cristofolini (1991)</xref> for a segregate of <italic><tp:taxon-name><tp:taxon-name-part taxon-name-part-type="genus" reg="Cytisus">C.</tp:taxon-name-part><tp:taxon-name-part taxon-name-part-type="species" reg="ratisbonensis">ratisbonensis</tp:taxon-name-part></tp:taxon-name></italic> s.l., which is superficially similar to and often confused with <italic><tp:taxon-name><tp:taxon-name-part taxon-name-part-type="genus" reg="Cytisus">C.</tp:taxon-name-part><tp:taxon-name-part taxon-name-part-type="species" reg="hirsutus">hirsutus</tp:taxon-name-part></tp:taxon-name></italic>. <xref ref-type="bibr" rid="B66">Skalická (1986)</xref> examined the type specimen of this species name on the basis of a photograph which apparently did not show its features of pubescence. We requested a high-quality scanned image of the type from P-Lam; its examination revealed that the calyces, pedicels and petioles of this plant are covered by long upright setose hairs, which do not cover the plant tissues. These hairs are clearly distinct from the subappressed pubescence of dense thin hairs in the <italic><tp:taxon-name><tp:taxon-name-part taxon-name-part-type="genus" reg="Cytisus">C.</tp:taxon-name-part><tp:taxon-name-part taxon-name-part-type="species" reg="ratisbonensis">ratisbonensis</tp:taxon-name-part></tp:taxon-name></italic> group, which completely covers the plant parts, and correspond to the characters of <italic><tp:taxon-name><tp:taxon-name-part taxon-name-part-type="genus" reg="Cytisus">C.</tp:taxon-name-part><tp:taxon-name-part taxon-name-part-type="species" reg="hirsutus">hirsutus</tp:taxon-name-part></tp:taxon-name></italic>. Since the usage of this plant name after <xref ref-type="bibr" rid="B66">Skalická (1986)</xref> is relatively new and unstable (e.g. in Eastern Europe, the name <italic><tp:taxon-name><tp:taxon-name-part taxon-name-part-type="genus" reg="Cytisus">C.</tp:taxon-name-part><tp:taxon-name-part taxon-name-part-type="species" reg="lindemannii">lindemannii</tp:taxon-name-part></tp:taxon-name></italic> is still used for this species: <xref ref-type="bibr" rid="B21">Czerepanov (1995)</xref>, <xref ref-type="bibr" rid="B26">Fedoronchuk (2019)</xref>) and the taxonomy of the <italic><tp:taxon-name><tp:taxon-name-part taxon-name-part-type="genus" reg="Cytisus">C.</tp:taxon-name-part><tp:taxon-name-part taxon-name-part-type="species" reg="ratisbonensis">ratisbonensis</tp:taxon-name-part></tp:taxon-name></italic> group has been in flux, the disappearance of this species name will not be of principal inconvenience for the users of plant nomenclature.</p><fig id="F1" position="float" orientation="portrait"><object-id xmlns:xlink="http://www.w3.org/1999/xlink" content-type="doi" xlink:type="simple">10.3897/phytokeys.238.118032.figure1</object-id><object-id xmlns:xlink="http://www.w3.org/1999/xlink" content-type="arpha" xlink:type="simple">39DE3959-3412-5860-9693-33EFEBE30FD3</object-id><label>Figure 1.</label><caption><p>Holotype of <italic><tp:taxon-name><tp:taxon-name-part taxon-name-part-type="genus" reg="Cytisus">Cytisus</tp:taxon-name-part><tp:taxon-name-part taxon-name-part-type="species" reg="triflorus">triflorus</tp:taxon-name-part></tp:taxon-name></italic> Lam.</p></caption><graphic xmlns:xlink="http://www.w3.org/1999/xlink" xlink:href="phytokeys-238-199_article-118032__-g001.jpg" position="float" orientation="portrait" xlink:type="simple" id="oo_991097.jpg"><uri content-type="original_file" xlink:type="simple">https://binary.pensoft.net/fig/991097</uri></graphic></fig><p><italic><tp:taxon-name><tp:taxon-name-part taxon-name-part-type="genus" reg="Cytisus">Cytisus</tp:taxon-name-part><tp:taxon-name-part taxon-name-part-type="species" reg="pubescens">pubescens</tp:taxon-name-part></tp:taxon-name></italic> Gilib. was originally introduced in <xref ref-type="bibr" rid="B29">Gilibert (1782)</xref>, which is included in the list of suppressed works, thus disavowing valid publication of all new names of species and infraspecific taxa published in this book. This species name was validly published in a revised version of the same book (<xref ref-type="bibr" rid="B31">Gilibert 1793</xref>) which was reprinted from its original, also suppressed edition (<xref ref-type="bibr" rid="B30">Gilibert 1785</xref>). Since the reprint was not explicitly suppressed, its species plant names are considered validly published and may compete for priority (e.g. <xref ref-type="bibr" rid="B1">Ardenghi (2015)</xref>).</p><fig id="F2" position="float" orientation="portrait"><object-id xmlns:xlink="http://www.w3.org/1999/xlink" content-type="doi" xlink:type="simple">10.3897/phytokeys.238.118032.figure2</object-id><object-id xmlns:xlink="http://www.w3.org/1999/xlink" content-type="arpha" xlink:type="simple">F3B6804A-8D61-58F8-84A7-1A135245436B</object-id><label>Figure 2.</label><caption><p>Lectotype of <italic><tp:taxon-name><tp:taxon-name-part taxon-name-part-type="genus" reg="Cytisus">Cytisus</tp:taxon-name-part><tp:taxon-name-part taxon-name-part-type="species" reg="hirsutissimus">hirsutissimus</tp:taxon-name-part></tp:taxon-name></italic> K.Koch.</p></caption><graphic xmlns:xlink="http://www.w3.org/1999/xlink" xlink:href="phytokeys-238-199_article-118032__-g002.jpg" position="float" orientation="portrait" xlink:type="simple" id="oo_991098.jpg"><uri content-type="original_file" xlink:type="simple">https://binary.pensoft.net/fig/991098</uri></graphic></fig><p>There are no extant herbarium specimens associated with the protologue of <italic><tp:taxon-name><tp:taxon-name-part taxon-name-part-type="genus" reg="Cytisus">C.</tp:taxon-name-part><tp:taxon-name-part taxon-name-part-type="species" reg="pubescens">pubescens</tp:taxon-name-part></tp:taxon-name></italic> (<xref ref-type="bibr" rid="B65">Shiyan et al. 2013</xref>). The only element of its original material in existence is an illustration cited in the protologue, <italic><tp:taxon-name><tp:taxon-name-part taxon-name-part-type="genus" reg="Cytisus">Cytisus</tp:taxon-name-part></tp:taxon-name></italic> VII (<xref ref-type="bibr" rid="B14">Clusius 1601</xref>: 96). This illustration is drawn from plants occurring in Spain (“praesertim Baetica”; this Roman Province largely corresponds to Andalucia) and represents <italic><tp:taxon-name><tp:taxon-name-part taxon-name-part-type="genus" reg="Cytisus">C.</tp:taxon-name-part><tp:taxon-name-part taxon-name-part-type="species" reg="hirsutus">hirsutus</tp:taxon-name-part></tp:taxon-name></italic> (<xref ref-type="bibr" rid="B17">Cristofolini and Jarvis 1991</xref>). Although <xref ref-type="bibr" rid="B31">Gilibert (1793)</xref> clearly described a plant of the <italic><tp:taxon-name><tp:taxon-name-part taxon-name-part-type="genus" reg="Cytisus">C.</tp:taxon-name-part><tp:taxon-name-part taxon-name-part-type="species" reg="ratisbonensis">ratisbonensis</tp:taxon-name-part></tp:taxon-name></italic> group under his <italic><tp:taxon-name><tp:taxon-name-part taxon-name-part-type="genus" reg="Cytisus">C.</tp:taxon-name-part><tp:taxon-name-part taxon-name-part-type="species" reg="pubescens">pubescens</tp:taxon-name-part></tp:taxon-name></italic>, the illustration cited in the protologue mandates the reduction of this species name to a synonym of <italic><tp:taxon-name><tp:taxon-name-part taxon-name-part-type="genus" reg="Cytisus">C.</tp:taxon-name-part><tp:taxon-name-part taxon-name-part-type="species" reg="hirsutus">hirsutus</tp:taxon-name-part></tp:taxon-name></italic>, which is formally effected here by lectotypification.</p><fig id="F3" position="float" orientation="portrait"><object-id xmlns:xlink="http://www.w3.org/1999/xlink" content-type="doi" xlink:type="simple">10.3897/phytokeys.238.118032.figure3</object-id><object-id xmlns:xlink="http://www.w3.org/1999/xlink" content-type="arpha" xlink:type="simple">1F007034-FA1D-57FC-A6F6-1352768B19C5</object-id><label>Figure 3.</label><caption><p>Lectotype of <italic><tp:taxon-name><tp:taxon-name-part taxon-name-part-type="genus" reg="Cytisus">Cytisus</tp:taxon-name-part><tp:taxon-name-part taxon-name-part-type="species" reg="lasiosemius">lasiosemius</tp:taxon-name-part></tp:taxon-name></italic> Boiss (Tchihatcheff 629).</p></caption><graphic xmlns:xlink="http://www.w3.org/1999/xlink" xlink:href="phytokeys-238-199_article-118032__-g003.jpg" position="float" orientation="portrait" xlink:type="simple" id="oo_991099.jpg"><uri content-type="original_file" xlink:type="simple">https://binary.pensoft.net/fig/991099</uri></graphic></fig><p><italic><tp:taxon-name><tp:taxon-name-part taxon-name-part-type="genus" reg="Cytisus">Cytisus</tp:taxon-name-part><tp:taxon-name-part taxon-name-part-type="species" reg="falcatus">falcatus</tp:taxon-name-part></tp:taxon-name></italic> was described as a relative of <italic><tp:taxon-name><tp:taxon-name-part taxon-name-part-type="genus" reg="Cytisus">C.</tp:taxon-name-part><tp:taxon-name-part taxon-name-part-type="species" reg="hitsutus">hitsutus</tp:taxon-name-part></tp:taxon-name></italic> (Waldstein &amp; Kitaibel, 1812). Its pods are hairy and leaflets are sparsely hairy above, thus indicating the synonymy with <italic><tp:taxon-name><tp:taxon-name-part taxon-name-part-type="genus" reg="Cytisus">C.</tp:taxon-name-part><tp:taxon-name-part taxon-name-part-type="species" reg="hirsutus">hirsutus</tp:taxon-name-part></tp:taxon-name></italic> rather than <italic><tp:taxon-name><tp:taxon-name-part taxon-name-part-type="genus" reg="Cytisus">C.</tp:taxon-name-part><tp:taxon-name-part taxon-name-part-type="species" reg="ciliatus">ciliatus</tp:taxon-name-part></tp:taxon-name></italic> as treated by <xref ref-type="bibr" rid="B52">Micevski (2001)</xref> and <xref ref-type="bibr" rid="B55">Pifkó (2005)</xref>. <xref ref-type="bibr" rid="B15">Cristofolini (1991)</xref> erroneously added <italic><tp:taxon-name><tp:taxon-name-part taxon-name-part-type="genus" reg="Cytisus">C.</tp:taxon-name-part><tp:taxon-name-part taxon-name-part-type="species" reg="falcatus">falcatus</tp:taxon-name-part></tp:taxon-name></italic> to the synonymy of <italic><tp:taxon-name><tp:taxon-name-part taxon-name-part-type="genus" reg="Cytisus">C.</tp:taxon-name-part><tp:taxon-name-part taxon-name-part-type="species" reg="triflorus">triflorus</tp:taxon-name-part></tp:taxon-name></italic> (which was a member of the <italic><tp:taxon-name><tp:taxon-name-part taxon-name-part-type="genus" reg="Cytisus">C.</tp:taxon-name-part><tp:taxon-name-part taxon-name-part-type="species" reg="ratisbonensis">ratisbonensis</tp:taxon-name-part></tp:taxon-name></italic> group in his sense).</p><p>The main collection of K.Koch was acquired to B in 1913 (<xref ref-type="bibr" rid="B75">Ulbrich 1917</xref>) and subsequently destroyed with few exceptions (<xref ref-type="bibr" rid="B47">Lack 1978</xref>). The specimens of <italic><tp:taxon-name><tp:taxon-name-part taxon-name-part-type="genus" reg="Cytisus">Cytisus</tp:taxon-name-part></tp:taxon-name></italic> described by Koch survived at LE only (<xref ref-type="bibr" rid="B25">Edmondson and Lack 1977</xref>), and this material is designated as a lectotype of <italic><tp:taxon-name><tp:taxon-name-part taxon-name-part-type="genus" reg="Cytisus">C.</tp:taxon-name-part><tp:taxon-name-part taxon-name-part-type="species" reg="hirsutissimus">hirsutissimus</tp:taxon-name-part></tp:taxon-name></italic> here. Thirke labelled his collections with very generic designations. but <xref ref-type="bibr" rid="B41">Koch (1846)</xref> recorded that Thirke’s collecting activities took place around Trabzon and, to a lesser extent, Samsun in 1843.</p><p>We traced two specimens from the original collection of <italic><tp:taxon-name><tp:taxon-name-part taxon-name-part-type="genus" reg="Cytisus">C.</tp:taxon-name-part><tp:taxon-name-part taxon-name-part-type="species" reg="hirsutissimus">hirsutissimus</tp:taxon-name-part></tp:taxon-name></italic> at LE. As the protologue states that calyces of this species are covered by horizontally spreading hairs (<xref ref-type="bibr" rid="B41">Koch 1846</xref>), thus corresponding to the diagnostic characters of <italic><tp:taxon-name><tp:taxon-name-part taxon-name-part-type="genus" reg="Cytisus">C.</tp:taxon-name-part><tp:taxon-name-part taxon-name-part-type="species" reg="hirsutus">hirsutus</tp:taxon-name-part></tp:taxon-name></italic>, we designate a specimen (LE 00013762) whose characters are in complete agreement with the protologue.</p><p>Some authors (<xref ref-type="bibr" rid="B44">Kreczetowicz 1940</xref>; <xref ref-type="bibr" rid="B36">Grossheim 1952</xref>; <xref ref-type="bibr" rid="B58">Portenier and Solodko 2002</xref>) treated <italic><tp:taxon-name><tp:taxon-name-part taxon-name-part-type="genus" reg="Cytisus">C.</tp:taxon-name-part><tp:taxon-name-part taxon-name-part-type="species" reg="hirsutissimus">hirsutissimus</tp:taxon-name-part></tp:taxon-name></italic> as endemic to the Caucasus, which reportedly differed from the East European <italic><tp:taxon-name><tp:taxon-name-part taxon-name-part-type="genus" reg="Cytisus">C.</tp:taxon-name-part><tp:taxon-name-part taxon-name-part-type="species" reg="lindemannii">lindemannii</tp:taxon-name-part></tp:taxon-name></italic> (= <italic><tp:taxon-name><tp:taxon-name-part taxon-name-part-type="genus" reg="Cytisus">C.</tp:taxon-name-part><tp:taxon-name-part taxon-name-part-type="species" reg="elongatus">elongatus</tp:taxon-name-part></tp:taxon-name></italic>) in longer pedicels and a patent (vs. subappressed) pubescence of the whole plant. These minor and variable characters cannot be considered species-specific, and <italic><tp:taxon-name><tp:taxon-name-part taxon-name-part-type="genus" reg="Cytisus">C.</tp:taxon-name-part><tp:taxon-name-part taxon-name-part-type="species" reg="hirsutissimus">hirsutissimus</tp:taxon-name-part></tp:taxon-name></italic> of these authors was correctly identified with <italic><tp:taxon-name><tp:taxon-name-part taxon-name-part-type="genus" reg="Cytisus">C.</tp:taxon-name-part><tp:taxon-name-part taxon-name-part-type="species" reg="triflorus">triflorus</tp:taxon-name-part></tp:taxon-name></italic> (<xref ref-type="bibr" rid="B15">Cristofolini 1991</xref>). <xref ref-type="bibr" rid="B28">Gibbs (1970)</xref> placed <italic><tp:taxon-name><tp:taxon-name-part taxon-name-part-type="genus" reg="Cytisus">C.</tp:taxon-name-part><tp:taxon-name-part taxon-name-part-type="species" reg="hirsutissimus">hirsutissimus</tp:taxon-name-part></tp:taxon-name></italic> in the synonymy of <italic><tp:taxon-name><tp:taxon-name-part taxon-name-part-type="genus" reg="Cytisus">C.</tp:taxon-name-part><tp:taxon-name-part taxon-name-part-type="species" reg="hirsutus">hirsutus</tp:taxon-name-part></tp:taxon-name></italic> on account of its lateral inflorescences (his treatment maintained the difference between <italic><tp:taxon-name><tp:taxon-name-part taxon-name-part-type="genus" reg="Cytisus">C.</tp:taxon-name-part><tp:taxon-name-part taxon-name-part-type="species" reg="hirsutus">hirsutus</tp:taxon-name-part></tp:taxon-name></italic> and <italic><tp:taxon-name><tp:taxon-name-part taxon-name-part-type="genus" reg="Cytisus">C.</tp:taxon-name-part><tp:taxon-name-part taxon-name-part-type="species" reg="supinus">supinus</tp:taxon-name-part></tp:taxon-name></italic>, thus artificially dividing a single species with dimorphic inflorescences, whereas <italic><tp:taxon-name><tp:taxon-name-part taxon-name-part-type="genus" reg="Cytisus">C.</tp:taxon-name-part><tp:taxon-name-part taxon-name-part-type="species" reg="triflorus">triflorus</tp:taxon-name-part></tp:taxon-name></italic> is a species with monomorphic lateral inflorescences). Our designated lectotype confirms the latter synonymisation.</p><p><italic><tp:taxon-name><tp:taxon-name-part taxon-name-part-type="genus" reg="Cytisus">Cytisus</tp:taxon-name-part><tp:taxon-name-part taxon-name-part-type="species" reg="lasiosemius">lasiosemius</tp:taxon-name-part></tp:taxon-name></italic> Boiss. was described from Asiatic Turkey (“inter Samsun et Tekekoi [Tekkeköy]”, now Bayraktepe National Park, Samsun Province). In the protologue, Boissier (<xref ref-type="bibr" rid="B69">Tchihatcheff 1860</xref>) compared the new species with <italic><tp:taxon-name><tp:taxon-name-part taxon-name-part-type="genus" reg="Cytisus">C.</tp:taxon-name-part><tp:taxon-name-part taxon-name-part-type="species" reg="supinus">supinus</tp:taxon-name-part></tp:taxon-name></italic> (= <italic><tp:taxon-name><tp:taxon-name-part taxon-name-part-type="genus" reg="Cytisus">C.</tp:taxon-name-part><tp:taxon-name-part taxon-name-part-type="species" reg="hirsutus">hirsutus</tp:taxon-name-part></tp:taxon-name></italic>), and distinguished it from the latter by acute leaflets and hairy standard. These characters are variable within <italic><tp:taxon-name><tp:taxon-name-part taxon-name-part-type="genus" reg="Cytisus">C.</tp:taxon-name-part><tp:taxon-name-part taxon-name-part-type="species" reg="hirsutus">hirsutus</tp:taxon-name-part></tp:taxon-name></italic>, and <xref ref-type="bibr" rid="B28">Gibbs (1970)</xref> rightly placed <italic><tp:taxon-name><tp:taxon-name-part taxon-name-part-type="genus" reg="Cytisus">C.</tp:taxon-name-part><tp:taxon-name-part taxon-name-part-type="species" reg="lasiosemius">lasiosemius</tp:taxon-name-part></tp:taxon-name></italic> to the synonymy of his <italic><tp:taxon-name><tp:taxon-name-part taxon-name-part-type="genus" reg="Cytisus">C.</tp:taxon-name-part><tp:taxon-name-part taxon-name-part-type="species" reg="supinus">supinus</tp:taxon-name-part></tp:taxon-name></italic>. On the contrary, <xref ref-type="bibr" rid="B15">Cristofolini (1991)</xref> accepted <italic><tp:taxon-name><tp:taxon-name-part taxon-name-part-type="genus" reg="Cytisus">C.</tp:taxon-name-part><tp:taxon-name-part taxon-name-part-type="species" reg="lasiosemius">lasiosemius</tp:taxon-name-part></tp:taxon-name></italic> as a priority name for <italic><tp:taxon-name><tp:taxon-name-part taxon-name-part-type="genus" reg="Cytisus">C.</tp:taxon-name-part><tp:taxon-name-part taxon-name-part-type="species" reg="frivaldszkyanus">frivaldszkyanus</tp:taxon-name-part></tp:taxon-name></italic> Degen, which also has rather patent hairs. This treatment cannot be accepted because the pubescence of <italic><tp:taxon-name><tp:taxon-name-part taxon-name-part-type="genus" reg="Cytisus">C.</tp:taxon-name-part><tp:taxon-name-part taxon-name-part-type="species" reg="lasiosemius">lasiosemius</tp:taxon-name-part></tp:taxon-name></italic> is composed of long, sparsely situated horizontal hairs on its stems, petioles and pedicels, typical of <italic><tp:taxon-name><tp:taxon-name-part taxon-name-part-type="genus" reg="Cytisus">C.</tp:taxon-name-part><tp:taxon-name-part taxon-name-part-type="species" reg="hirsutus">hirsutus</tp:taxon-name-part></tp:taxon-name></italic>, whereas the pubescence of <italic><tp:taxon-name><tp:taxon-name-part taxon-name-part-type="genus" reg="Cytisus">C.</tp:taxon-name-part><tp:taxon-name-part taxon-name-part-type="species" reg="frivaldszkyanus">frivaldszkyanus</tp:taxon-name-part></tp:taxon-name></italic> is very densely covering the stems, petioles and pedicels and consists of both long and short curved hairs, like in the <italic><tp:taxon-name><tp:taxon-name-part taxon-name-part-type="genus" reg="Cytisus">C.</tp:taxon-name-part><tp:taxon-name-part taxon-name-part-type="species" reg="ratisbonensis">ratisbonensis</tp:taxon-name-part></tp:taxon-name></italic> group (<xref ref-type="bibr" rid="B62">Sennikov and Tikhomirov 2024a</xref>). We confirm the opinion of <xref ref-type="bibr" rid="B28">Gibbs (1970)</xref> and add <italic><tp:taxon-name><tp:taxon-name-part taxon-name-part-type="genus" reg="Cytisus">C.</tp:taxon-name-part><tp:taxon-name-part taxon-name-part-type="species" reg="lasiosemius">lasiosemius</tp:taxon-name-part></tp:taxon-name></italic> to the synonymy of <italic><tp:taxon-name><tp:taxon-name-part taxon-name-part-type="genus" reg="Cytisus">C.</tp:taxon-name-part><tp:taxon-name-part taxon-name-part-type="species" reg="hirsutus">hirsutus</tp:taxon-name-part></tp:taxon-name></italic>.</p><p>The original material of <italic><tp:taxon-name><tp:taxon-name-part taxon-name-part-type="genus" reg="Cytisus">C.</tp:taxon-name-part><tp:taxon-name-part taxon-name-part-type="species" reg="lasiosemius">lasiosemius</tp:taxon-name-part></tp:taxon-name></italic> consists of a few specimens collected by P.A. Tchihatcheff in Turkey during 1858 (<xref ref-type="bibr" rid="B69">Tchihatcheff 1860</xref>). These specimens are accompanied by tiny field tickets with different field numbers, thus indicating that they are different gatherings. <xref ref-type="bibr" rid="B53">Niketić (2021)</xref> designated a complete herbarium sheet at P with three gatherings as a lectotype, which is inadmissible. We restrict this choice to a single gathering numbered 629.</p></tp:treatment-sec><ref-list><ref id="B17"><mixed-citation xmlns:xlink="http://www.w3.org/1999/xlink" xlink:type="simple"><person-group><name name-style="western"><surname>Cristofolini</surname><given-names>G</given-names></name><name name-style="western"><surname>Jarvis</surname><given-names>CE</given-names></name></person-group> (<year>1991</year>) <article-title>On the status of <italic><tp:taxon-name><tp:taxon-name-part taxon-name-part-type="genus">Cytisus</tp:taxon-name-part><tp:taxon-name-part taxon-name-part-type="species">hirsutus</tp:taxon-name-part></tp:taxon-name></italic> and <italic><tp:taxon-name><tp:taxon-name-part taxon-name-part-type="genus">C.</tp:taxon-name-part><tp:taxon-name-part taxon-name-part-type="species">supinus</tp:taxon-name-part></tp:taxon-name></italic> (<tp:taxon-name><tp:taxon-name-part taxon-name-part-type="family">Fabaceae</tp:taxon-name-part></tp:taxon-name>).</article-title><source>Taxon</source><volume>49</volume>(<issue>3</issue>): <fpage>495</fpage>–<lpage>498</lpage>. <ext-link xlink:type="simple" ext-link-type="doi" xlink:href="10.2307/1223234">https://doi.org/10.2307/1223234</ext-link></mixed-citation></ref><ref id="B42"><mixed-citation xmlns:xlink="http://www.w3.org/1999/xlink" xlink:type="simple"><person-group><name name-style="western"><surname>Kováts</surname><given-names>D</given-names></name></person-group> (<year>1992</year>) <article-title>Waldstein and Kitaibel types in the Hungarian Natural History Museum in Budapest.</article-title><source>Annales Historico-Naturales Musei Nationalis Hungarici</source><volume>84</volume>: <fpage>33</fpage>–<lpage>53</lpage>.</mixed-citation></ref><ref id="B15"><mixed-citation xmlns:xlink="http://www.w3.org/1999/xlink" xlink:type="simple"><person-group><name name-style="western"><surname>Cristofolini</surname><given-names>G</given-names></name></person-group> (<year>1991</year>) <article-title>Taxonomic revision of <tp:taxon-name><tp:taxon-name-part taxon-name-part-type="genus">Cytisus</tp:taxon-name-part><tp:taxon-name-part taxon-name-part-type="authority">Desf.</tp:taxon-name-part><tp:taxon-name-part taxon-name-part-type="infraspecific-rank">sect.</tp:taxon-name-part><tp:taxon-name-part taxon-name-part-type="section">Tubocytisus</tp:taxon-name-part></tp:taxon-name> DC. (<tp:taxon-name><tp:taxon-name-part taxon-name-part-type="family">Fabaceae</tp:taxon-name-part></tp:taxon-name>).</article-title><source>Webbia</source><volume>45</volume>(<issue>2</issue>): <fpage>187</fpage>–<lpage>219</lpage>. <ext-link xlink:type="simple" ext-link-type="doi" xlink:href="10.1080/00837792.1991.10670496">https://doi.org/10.1080/00837792.1991.10670496</ext-link></mixed-citation></ref><ref id="B19"><mixed-citation xmlns:xlink="http://www.w3.org/1999/xlink" xlink:type="simple"><person-group><name name-style="western"><surname>Cristofolini</surname><given-names>G</given-names></name><name name-style="western"><surname>Troía</surname><given-names>A</given-names></name></person-group> (<year>2017</year>) <article-title><italic><tp:taxon-name><tp:taxon-name-part taxon-name-part-type="genus">Cytisus</tp:taxon-name-part></tp:taxon-name></italic> Desf.</article-title> In: <person-group><name name-style="western"><surname>Pignatti</surname><given-names>S</given-names></name></person-group> (<role>Ed.</role>) <issue-title>Flora D’Italia (Vol.</issue-title><source>2). Edagricole, Milano</source>, <fpage>435</fpage>–<lpage>441</lpage>.</mixed-citation></ref><ref id="B49"><mixed-citation xmlns:xlink="http://www.w3.org/1999/xlink" xlink:type="simple"><person-group><name name-style="western"><surname>Linnaeus</surname><given-names>C</given-names></name></person-group> (<year>1753</year>) <source>Species plantarum. L.</source><publisher-name>Salvius</publisher-name>, <publisher-loc>Stockholm</publisher-loc>, <size units="page">1200 pp</size>.</mixed-citation></ref><ref id="B14"><mixed-citation xmlns:xlink="http://www.w3.org/1999/xlink" xlink:type="simple"><person-group><name name-style="western"><surname>Clusius</surname><given-names>C</given-names></name></person-group> (<year>1601</year>) <source>Rariorum Plantarum Historia. C.</source><publisher-name>Plantin</publisher-name>, <publisher-loc>Antwerpen</publisher-loc>, <size units="page">364 pp</size>. [+348 pp.]</mixed-citation></ref><ref id="B5"><mixed-citation xmlns:xlink="http://www.w3.org/1999/xlink" xlink:type="simple"><person-group><name name-style="western"><surname>Bauhin</surname><given-names>C</given-names></name></person-group> (<year>1671</year>) <source>Pinax Theatri Botanici.</source><publisher-name>Impensis Joannis Regis</publisher-name>, <publisher-loc>Basel</publisher-loc>, <size units="page">518 pp</size>.</mixed-citation></ref><ref id="B13"><mixed-citation xmlns:xlink="http://www.w3.org/1999/xlink" xlink:type="simple"><person-group><name name-style="western"><surname>Clusius</surname><given-names>C</given-names></name></person-group> (<year>1583</year>) <source>Rariorum Aliquot Stirpium per Pannoniam, Austriam, &amp; Vicinas Quasdam Provincias Observatarum Historia, Quatuor Libris Expressa. C.</source><publisher-name>Plantin</publisher-name>, <publisher-loc>Antwerpen</publisher-loc>, <size units="page">766 pp</size>. <ext-link xlink:type="simple" ext-link-type="doi" xlink:href="10.5962/bhl.title.845">https://doi.org/10.5962/bhl.title.845</ext-link></mixed-citation></ref><ref id="B48"><mixed-citation xmlns:xlink="http://www.w3.org/1999/xlink" xlink:type="simple"><person-group><name name-style="western"><surname>Lanzoni</surname><given-names>F</given-names></name></person-group> (<year>1930</year>) <article-title>Martino Vahl e “Salvia fulgens” Cav. in Italia.</article-title><source>Plant Biosystems</source><volume>37</volume>: <fpage>438</fpage>–<lpage>442</lpage>. <ext-link xlink:type="simple" ext-link-type="doi" xlink:href="10.1080/11263503009440380">https://doi.org/10.1080/11263503009440380</ext-link></mixed-citation></ref><ref id="B66"><mixed-citation xmlns:xlink="http://www.w3.org/1999/xlink" xlink:type="simple"><person-group><name name-style="western"><surname>Skalická</surname><given-names>A</given-names></name></person-group> (<year>1986</year>) <article-title><italic><tp:taxon-name><tp:taxon-name-part taxon-name-part-type="genus">Chamaecytisus</tp:taxon-name-part><tp:taxon-name-part taxon-name-part-type="species">triflorus</tp:taxon-name-part></tp:taxon-name></italic> (Lam.) Skalická in der Tschechoslowakei.</article-title><source>Preslia</source><volume>58</volume>: <fpage>21</fpage>–<lpage>27</lpage>.</mixed-citation></ref><ref id="B21"><mixed-citation xmlns:xlink="http://www.w3.org/1999/xlink" xlink:type="simple"><person-group><name name-style="western"><surname>Czerepanov</surname><given-names>SK</given-names></name></person-group> (<year>1995</year>) <source>Vascular Plants of Russia and Adjacent States (the former USSR).</source><publisher-name>Cambridge University Press</publisher-name>, <publisher-loc>Cambridge &amp; New York &amp; Melbourne</publisher-loc>, <size units="page">516 pp</size>.</mixed-citation></ref><ref id="B26"><mixed-citation xmlns:xlink="http://www.w3.org/1999/xlink" xlink:type="simple"><person-group><name name-style="western"><surname>Fedoronchuk</surname><given-names>NM</given-names></name></person-group> (<year>2019</year>) <article-title>A synopsis of the family <tp:taxon-name><tp:taxon-name-part taxon-name-part-type="family">Fabaceae</tp:taxon-name-part></tp:taxon-name> in the flora of Ukraine. IV. Subfamily <tp:taxon-name><tp:taxon-name-part taxon-name-part-type="subfamily">Faboideae</tp:taxon-name-part></tp:taxon-name> (tribes Cicereae, <tp:taxon-name><tp:taxon-name-part taxon-name-part-type="tribe">Trifolieae</tp:taxon-name-part></tp:taxon-name>, <tp:taxon-name><tp:taxon-name-part taxon-name-part-type="tribe">Lupulineae</tp:taxon-name-part></tp:taxon-name>, <tp:taxon-name><tp:taxon-name-part taxon-name-part-type="tribe">Crotularieae</tp:taxon-name-part></tp:taxon-name>, <tp:taxon-name><tp:taxon-name-part taxon-name-part-type="tribe">Genisteae</tp:taxon-name-part></tp:taxon-name>).</article-title><source>Ukrains’kyi Botanichnyi Zhurnal</source><volume>76</volume>(<issue>4</issue>): <fpage>281</fpage>–<lpage>300</lpage>. <ext-link xlink:type="simple" ext-link-type="doi" xlink:href="10.15407/ukrbotj76.04.281">https://doi.org/10.15407/ukrbotj76.04.281</ext-link> [In Ukrainian]</mixed-citation></ref><ref id="B29"><mixed-citation xmlns:xlink="http://www.w3.org/1999/xlink" xlink:type="simple"><person-group><name name-style="western"><surname>Gilibert</surname><given-names>JE</given-names></name></person-group> (<year>1782</year>) <source>Flora Lithvanica inchoata, collectio 4–5. Typis S.R.M.</source><publisher-name>[Sacrae Regiae Majestatis]</publisher-name>, <publisher-loc>Vilna</publisher-loc>, <size units="page">294 pp</size>.</mixed-citation></ref><ref id="B31"><mixed-citation xmlns:xlink="http://www.w3.org/1999/xlink" xlink:type="simple"><person-group><name name-style="western"><surname>Gilibert</surname><given-names>JE</given-names></name></person-group> (<year>1793</year>) <article-title>Flora Lithuanica inchoata seu Enumeratio plantarum quas circa Grodnam collegit et determinavit Joannes Emmanuel Gilibert.</article-title> In: <person-group><name name-style="western"><surname>Usteri</surname><given-names>P</given-names></name></person-group> (<role>Ed.</role>) <issue-title>Delectus Opusculorum Botanicorum (Vol.</issue-title><source>2). Bibliopolius academicus, Argentoratum [Strasbourg]</source>, <fpage>255</fpage>–<lpage>430</lpage>.</mixed-citation></ref><ref id="B30"><mixed-citation xmlns:xlink="http://www.w3.org/1999/xlink" xlink:type="simple"><person-group><name name-style="western"><surname>Gilibert</surname><given-names>JE</given-names></name></person-group> (<year>1785</year>) <source>Flora Lithuanica inchoata, seu Enumeratio plantarum quas circa Grodnam collegit &amp; determinavit Joannes-Emmanuel Gilibert. In: Gilibert JE (Ed.) Systema Plantarum Europae (Vol. 1).</source><publisher-name>Piestre &amp; Delamollière</publisher-name>, <publisher-loc>Colonia Allobrogum [Cologne]</publisher-loc>, <size units="page">47 pp</size>. [+ 1–86.]</mixed-citation></ref><ref id="B1"><mixed-citation xmlns:xlink="http://www.w3.org/1999/xlink" xlink:type="simple"><person-group><name name-style="western"><surname>Ardenghi</surname><given-names>NMG</given-names></name></person-group> (<year>2015</year>) <article-title>Lectotypification of <italic><tp:taxon-name><tp:taxon-name-part taxon-name-part-type="genus">Leonurus</tp:taxon-name-part><tp:taxon-name-part taxon-name-part-type="species">quinquelobatus</tp:taxon-name-part></tp:taxon-name></italic> (<tp:taxon-name><tp:taxon-name-part taxon-name-part-type="family">Lamiaceae</tp:taxon-name-part></tp:taxon-name>).</article-title><source>Taxon</source><volume>64</volume>(<issue>1</issue>): <fpage>160</fpage>–<lpage>162</lpage>. <ext-link xlink:type="simple" ext-link-type="doi" xlink:href="10.12705/641.27">https://doi.org/10.12705/641.27</ext-link></mixed-citation></ref><ref id="B65"><mixed-citation xmlns:xlink="http://www.w3.org/1999/xlink" xlink:type="simple"><person-group><name name-style="western"><surname>Shiyan</surname><given-names>NN</given-names></name><name name-style="western"><surname>Zavialova</surname><given-names>LV</given-names></name><name name-style="western"><surname>Optasyuk</surname><given-names>OM</given-names></name></person-group> (<year>2013</year>) <source>The Herbarium of Jean Emmanuel Gilibert.</source><publisher-name>Alterpress</publisher-name>, <publisher-loc>Kiev</publisher-loc>, <size units="page">492 pp</size>. [In Russian]</mixed-citation></ref><ref id="B52"><mixed-citation xmlns:xlink="http://www.w3.org/1999/xlink" xlink:type="simple"><person-group><name name-style="western"><surname>Micevski</surname><given-names>K</given-names></name></person-group> (<year>2001</year>) Flora of the Republic of Macedonia (Vol. 1(5)). Macedonian Academy of Sciences and Arts, Skopje, 1121–1430. [In Macedonian]</mixed-citation></ref><ref id="B55"><mixed-citation xmlns:xlink="http://www.w3.org/1999/xlink" xlink:type="simple"><person-group><name name-style="western"><surname>Pifkó</surname><given-names>D</given-names></name></person-group> (<year>2005</year>) <article-title>Taxonomic revision and typification of <italic><tp:taxon-name><tp:taxon-name-part taxon-name-part-type="genus">Cytisus</tp:taxon-name-part></tp:taxon-name></italic> (<tp:taxon-name><tp:taxon-name-part taxon-name-part-type="family">Leguminosae</tp:taxon-name-part></tp:taxon-name>) in the Herbarium Carpato-Pannonicum in Budapest (BP).</article-title><source>Annales Historico-Naturales Musei Nationalis Hungarici</source><volume>97</volume>: <fpage>21</fpage>–<lpage>32</lpage>.</mixed-citation></ref><ref id="B75"><mixed-citation xmlns:xlink="http://www.w3.org/1999/xlink" xlink:type="simple"><person-group><name name-style="western"><surname>Ulbrich</surname><given-names>E</given-names></name></person-group> (<year>1917</year>) <article-title>Das Herbarium Karl Koch. Notizblatt des Königl.</article-title><source>Botanischen Gartens und Museums zu Berlin</source><volume>7</volume>(<issue>62</issue>): <fpage>420</fpage>–<lpage>434</lpage>. <ext-link xlink:type="simple" ext-link-type="doi" xlink:href="10.2307/3994463">https://doi.org/10.2307/3994463</ext-link></mixed-citation></ref><ref id="B47"><mixed-citation xmlns:xlink="http://www.w3.org/1999/xlink" xlink:type="simple"><person-group><name name-style="western"><surname>Lack</surname><given-names>HW</given-names></name></person-group> (<year>1978</year>) <article-title>Das Herbar C.Koch.</article-title><source>Willdenowia</source><volume>8</volume>: <fpage>431</fpage>–<lpage>438</lpage>.</mixed-citation></ref><ref id="B25"><mixed-citation xmlns:xlink="http://www.w3.org/1999/xlink" xlink:type="simple"><person-group><name name-style="western"><surname>Edmondson</surname><given-names>JR</given-names></name><name name-style="western"><surname>Lack</surname><given-names>HW</given-names></name></person-group> (<year>1977</year>) <article-title>The Turkish and Caucasian collections of C.Koch, I: Turkey.</article-title><source>Notes from the Royal Botanic Garden Edinburgh</source><volume>35</volume>: <fpage>321</fpage>–<lpage>344</lpage>.</mixed-citation></ref><ref id="B41"><mixed-citation xmlns:xlink="http://www.w3.org/1999/xlink" xlink:type="simple"><person-group><name name-style="western"><surname>Koch</surname><given-names>K</given-names></name></person-group> (<year>1846</year>) <article-title>Beiträge zur Flora des nördlichen Küstenlandes von Kleinasien.</article-title><source>Linnaea</source><volume>19</volume>: <fpage>1</fpage>–<lpage>67</lpage>.</mixed-citation></ref><ref id="B44"><mixed-citation xmlns:xlink="http://www.w3.org/1999/xlink" xlink:type="simple"><person-group><name name-style="western"><surname>Kreczetowicz</surname><given-names>VI</given-names></name></person-group> (<year>1940</year>) <article-title><italic><tp:taxon-name><tp:taxon-name-part taxon-name-part-type="genus">Cytisus</tp:taxon-name-part></tp:taxon-name></italic> in Eastern Europe.</article-title><source>Botanicheskii Zhurnal SSSR</source><volume>25</volume>(<issue>3</issue>): <fpage>252</fpage>–<lpage>264</lpage>. [In Russian]</mixed-citation></ref><ref id="B36"><mixed-citation xmlns:xlink="http://www.w3.org/1999/xlink" xlink:type="simple"><person-group><name name-style="western"><surname>Grossheim</surname><given-names>AA</given-names></name></person-group> (<year>1952</year>) <source>Flora of the Caucasus (Vol. 5).</source><publisher-name>Academy of Sciences of the USSR</publisher-name>, <publisher-loc>Moscow &amp; Leningrad</publisher-loc>, <size units="page">453 pp</size>. [In Russian]</mixed-citation></ref><ref id="B58"><mixed-citation xmlns:xlink="http://www.w3.org/1999/xlink" xlink:type="simple"><person-group><name name-style="western"><surname>Portenier</surname><given-names>NN</given-names></name><name name-style="western"><surname>Solodko</surname><given-names>AS</given-names></name></person-group> (<year>2002</year>) <article-title>Additions to the flora of Russian Western Transcaucasia.</article-title><source>Botanicheskii Zhurnal</source><volume>87</volume>(<issue>6</issue>): <fpage>123</fpage>–<lpage>130</lpage>. [In Russian]</mixed-citation></ref><ref id="B28"><mixed-citation xmlns:xlink="http://www.w3.org/1999/xlink" xlink:type="simple"><person-group><name name-style="western"><surname>Gibbs</surname><given-names>PE</given-names></name></person-group> (<year>1970</year>) <article-title><italic><tp:taxon-name><tp:taxon-name-part taxon-name-part-type="genus">Chamaecytisus</tp:taxon-name-part></tp:taxon-name></italic> Link.</article-title> In: <person-group><name name-style="western"><surname>Davis</surname><given-names>PH</given-names></name></person-group> (<role>Ed.</role>) <issue-title>Flora of Turkey (Vol.</issue-title><source>3). Edinburgh University Press, Edinburgh</source>, <fpage>16</fpage>–<lpage>21</lpage>.</mixed-citation></ref><ref id="B69"><mixed-citation xmlns:xlink="http://www.w3.org/1999/xlink" xlink:type="simple"><person-group><name name-style="western"><surname>Tchihatcheff</surname><given-names>P</given-names></name></person-group> (<year>1860</year>) <source>Asie Mineure Description Physique, Statistique et Archéologique, pt. 3 (Botanique) (Vol. 1).</source><publisher-name>Gide</publisher-name>, <publisher-loc>Paris</publisher-loc>, <size units="page">484 pp</size>.</mixed-citation></ref><ref id="B62"><mixed-citation xmlns:xlink="http://www.w3.org/1999/xlink" xlink:type="simple"><person-group><name name-style="western"><surname>Sennikov</surname><given-names>AN</given-names></name><name name-style="western"><surname>Tikhomirov</surname><given-names>VN</given-names></name></person-group> (<year>2024a</year>) <article-title>Atlas Florae Europaeae notes, 33. Taxonomic synopsis of East European species of the <italic><tp:taxon-name><tp:taxon-name-part taxon-name-part-type="genus">Cytisus</tp:taxon-name-part><tp:taxon-name-part taxon-name-part-type="species">ratisbonensis</tp:taxon-name-part></tp:taxon-name></italic> group (<tp:taxon-name><tp:taxon-name-part taxon-name-part-type="family">Fabaceae</tp:taxon-name-part></tp:taxon-name>).</article-title><source>PhytoKeys</source><volume>238</volume>: <fpage>157</fpage>–<lpage>197</lpage>. <ext-link xlink:type="simple" ext-link-type="doi" xlink:href="10.3897/phytokeys.238.118031">https://doi.org/10.3897/phytokeys.238.118031</ext-link></mixed-citation></ref><ref id="B53"><mixed-citation xmlns:xlink="http://www.w3.org/1999/xlink" xlink:type="simple"><person-group><name name-style="western"><surname>Niketić</surname><given-names>M</given-names></name></person-group> (<year>2021</year>) <article-title><tp:taxon-name><tp:taxon-name-part taxon-name-part-type="genus">Chamaecytisus</tp:taxon-name-part><tp:taxon-name-part taxon-name-part-type="species">heuffelii</tp:taxon-name-part><tp:taxon-name-part taxon-name-part-type="infraspecific-rank">subsp.</tp:taxon-name-part><tp:taxon-name-part taxon-name-part-type="subspecies">jankae</tp:taxon-name-part></tp:taxon-name> (Velen.) Niketić, comb. &amp; stat. nov.</article-title> In: <person-group><name name-style="western"><surname>Niketić</surname><given-names>M</given-names></name><name name-style="western"><surname>Tomović</surname><given-names>G</given-names></name><name name-style="western"><surname>Bokić</surname><given-names>B</given-names></name><name name-style="western"><surname>Buzurović</surname><given-names>U</given-names></name><name name-style="western"><surname>Duraki</surname><given-names>Š</given-names></name><name name-style="western"><surname>Đorđević</surname><given-names>V</given-names></name><name name-style="western"><surname>Đurović</surname><given-names>S</given-names></name><name name-style="western"><surname>Krivošej</surname><given-names>Z</given-names></name><name name-style="western"><surname>Lazarević</surname><given-names>P</given-names></name><name name-style="western"><surname>Perić</surname><given-names>R</given-names></name><name name-style="western"><surname>Prodanović</surname><given-names>D</given-names></name><name name-style="western"><surname>Radak</surname><given-names>B</given-names></name><name name-style="western"><surname>Rat</surname><given-names>M</given-names></name><name name-style="western"><surname>Ranimirović</surname><given-names>M</given-names></name><name name-style="western"><surname>Stevanović</surname><given-names>V</given-names></name></person-group> (<role>Eds</role>) <issue-title>Material on the annotated checklist of vascular flora of Serbia. Nomenclatural, taxonomic and floristic notes, III.</issue-title><source>Bulletin of the Natural History Museum in Belgrade</source><volume>14</volume>: <fpage>83</fpage>–<lpage>84</lpage>. <ext-link xlink:type="simple" ext-link-type="doi" xlink:href="10.5937/bnhmb2114077N">https://doi.org/10.5937/bnhmb2114077N</ext-link></mixed-citation></ref></ref-list></tp:taxon-treatment>
