# Supplementary material for: Atlas Florae Europaeae notes, 35. Further critical notes on Cytisussect.Tubocytisus (Fabaceae) in Europe
Source: PhytoKeys. 2024 Feb 23;238:199–230. doi: 10.3897/phytokeys.238.118032 (PMC10907952; doi:10.3897/phytokeys.238.118032)
Supplement: XML Treatment for Cytisus hirsutus var. ciliatus [file phytokeys.238.118032-treatment2.xml]

<!DOCTYPE tp:taxon-treatment
  PUBLIC "-//TaxonX//DTD Taxonomic Treatment Publishing DTD v0 20100105//EN" "tax-treatment-NSO.dtd">
<tp:taxon-treatment xmlns:tp="http://www.plazi.org/taxpub"><tp:treatment-meta><kwd-group><label>Taxon classification</label><kwd>
                <named-content content-type="kingdom">Plantae</named-content>
              </kwd><kwd>
                <named-content content-type="order">Fabales</named-content>
              </kwd><kwd>
                <named-content content-type="family">Fabaceae</named-content>
              </kwd></kwd-group><mixed-citation publication-type="journal"><person-group><name><surname>Sennikov</surname><given-names>Alexander N.</given-names></name><name><surname>Tikhomirov</surname><given-names>Valery N.</given-names></name></person-group><article-title>Atlas Florae Europaeae notes, 35. Further critical notes on <tp:taxon-name><tp:taxon-name-part taxon-name-part-type="genus" reg="Cytisus">Cytisus</tp:taxon-name-part><tp:taxon-name-part taxon-name-part-type="infraspecific-rank">sect.</tp:taxon-name-part><tp:taxon-name-part taxon-name-part-type="section" reg="Tubocytisus">Tubocytisus</tp:taxon-name-part></tp:taxon-name> (<tp:taxon-name><tp:taxon-name-part taxon-name-part-type="family">Fabaceae</tp:taxon-name-part></tp:taxon-name>) in Europe</article-title><source>PhytoKeys</source><day>23</day><month>02</month><year>2024</year><volume>238</volume><fpage>199</fpage><lpage>230</lpage><pub-id pub-id-type="doi">10.3897/phytokeys.238.118032</pub-id></mixed-citation></tp:treatment-meta><tp:nomenclature><label>1a.</label><tp:taxon-name>
              <object-id xmlns:xlink="http://www.w3.org/1999/xlink" content-type="arpha" xlink:type="simple">A76A0B62-3B2E-5E5D-AEB5-81E7A8CD05B2</object-id>
              <tp:taxon-name-part taxon-name-part-type="genus" reg="Cytisus">Cytisus</tp:taxon-name-part>
              <tp:taxon-name-part taxon-name-part-type="species" reg="hirsutus">hirsutus</tp:taxon-name-part>
              <tp:taxon-name-part taxon-name-part-type="infraspecific-rank">var.</tp:taxon-name-part>
              <tp:taxon-name-part taxon-name-part-type="variety" reg="ciliatus">ciliatus</tp:taxon-name-part>
            </tp:taxon-name><tp:taxon-authority>(Wahlenb.) Hazsl. in Verh. K.K. Zool.-Bot. Ges. Wien 1: 201 (1852)</tp:taxon-authority><tp:nomenclature-citation-list><tp:nomenclature-citation><tp:taxon-name>
                  <tp:taxon-name-part taxon-name-part-type="status">–</tp:taxon-name-part>
                  <tp:taxon-name-part taxon-name-part-type="genus" reg="Cytisus">Cytisus</tp:taxon-name-part>
                  <tp:taxon-name-part taxon-name-part-type="species" reg="ciliatus">ciliatus</tp:taxon-name-part>
                </tp:taxon-name><comment> Wahlenb., Fl. Carp.: 219 (1814) – <tp:taxon-name><tp:taxon-name-part taxon-name-part-type="genus" reg="Cytisus">Cytisus</tp:taxon-name-part><tp:taxon-name-part taxon-name-part-type="species" reg="prostratus">prostratus</tp:taxon-name-part><tp:taxon-name-part taxon-name-part-type="infraspecific-rank">var.</tp:taxon-name-part><tp:taxon-name-part taxon-name-part-type="variety" reg="ciliatus">ciliatus</tp:taxon-name-part></tp:taxon-name> (Wahlenb.) W.D.J.Koch, Syn. Deut. Schweiz. Fl. 1: 155 (1837) – <tp:taxon-name><tp:taxon-name-part taxon-name-part-type="genus" reg="Cytisus">Cytisus</tp:taxon-name-part><tp:taxon-name-part taxon-name-part-type="species" reg="hirsutus">hirsutus</tp:taxon-name-part><tp:taxon-name-part taxon-name-part-type="infraspecific-rank">subsp.</tp:taxon-name-part><tp:taxon-name-part taxon-name-part-type="subspecies" reg="ciliatus">ciliatus</tp:taxon-name-part></tp:taxon-name> (Wahlenb.) Simonk. in Math. Term. Közlem. 22: 376 (1888) – <tp:taxon-name><tp:taxon-name-part taxon-name-part-type="genus" reg="Chamaecytisus">Chamaecytisus</tp:taxon-name-part><tp:taxon-name-part taxon-name-part-type="species" reg="triflorus">triflorus</tp:taxon-name-part><tp:taxon-name-part taxon-name-part-type="infraspecific-rank">subsp.</tp:taxon-name-part><tp:taxon-name-part taxon-name-part-type="subspecies" reg="ciliatus">ciliatus</tp:taxon-name-part></tp:taxon-name> (Wahlenb.) Holub in Bertová, Fl. Slovenska IV(4): 38 (1988). </comment></tp:nomenclature-citation><tp:nomenclature-citation><tp:taxon-name>
                  <tp:taxon-name-part taxon-name-part-type="status">=</tp:taxon-name-part>
                  <tp:taxon-name-part taxon-name-part-type="genus" reg="Cytisus">Cytisus</tp:taxon-name-part>
                  <tp:taxon-name-part taxon-name-part-type="species" reg="glaber">glaber</tp:taxon-name-part>
                </tp:taxon-name><comment> L.f., Suppl. Pl.: 328. 1782, non Lam. 1779, nom. illeg. (Art. 53.1) – <tp:taxon-name><tp:taxon-name-part taxon-name-part-type="genus" reg="Chamaecytisus">Chamaecytisus</tp:taxon-name-part><tp:taxon-name-part taxon-name-part-type="species" reg="glaber">glaber</tp:taxon-name-part></tp:taxon-name> Rothm. in Feddes Repert. Spec. Nov. Regni Veg. 53: 143 (1944). Type. Not designated. </comment></tp:nomenclature-citation><tp:nomenclature-citation><tp:taxon-name>
                  <tp:taxon-name-part taxon-name-part-type="status">=</tp:taxon-name-part>
                  <tp:taxon-name-part taxon-name-part-type="genus" reg="Cytisus">Cytisus</tp:taxon-name-part>
                  <tp:taxon-name-part taxon-name-part-type="species" reg="serotinus">serotinus</tp:taxon-name-part>
                </tp:taxon-name><comment> Kit. ex DC., Prodr. 2: 156 (1825) – <tp:taxon-name><tp:taxon-name-part taxon-name-part-type="genus" reg="Cytisus">Cytisus</tp:taxon-name-part><tp:taxon-name-part taxon-name-part-type="species" reg="hirsutus">hirsutus</tp:taxon-name-part><tp:taxon-name-part taxon-name-part-type="infraspecific-rank">var.</tp:taxon-name-part><tp:taxon-name-part taxon-name-part-type="variety" reg="serotinus">serotinus</tp:taxon-name-part></tp:taxon-name> (Kit. ex DC.) Soó in Veröff. Geobot. Inst. Rübel Zürich 6: 254 (1930). Type. Western Ukraine (Mukachevo) or Romania (Satu Mare). Locality unknown, 1815, <italic>P. Kitaibel</italic> (holotype G-DC barcode G00477721; isotypes BM barcode BM000750883, M barcode M0210789). </comment></tp:nomenclature-citation></tp:nomenclature-citation-list></tp:nomenclature><tp:treatment-sec sec-type="material" id="SECID0EXSAG"><title>Type.</title><p>Slovakia. Žilinský kraj: “Hradska hola” [Hradská Hora], 30.07.1813, <italic>G. Wahlenberg</italic> (lectotype UPS V-1016663, designated here). Fig. <xref ref-type="fig" rid="F4">4</xref>.</p><fig id="F4" position="float" orientation="portrait"><object-id xmlns:xlink="http://www.w3.org/1999/xlink" content-type="doi" xlink:type="simple">10.3897/phytokeys.238.118032.figure4</object-id><object-id xmlns:xlink="http://www.w3.org/1999/xlink" content-type="arpha" xlink:type="simple">EEF27EC0-D734-5873-A57F-42D582248A3A</object-id><label>Figure 4.</label><caption><p>Lectotype of <italic><tp:taxon-name><tp:taxon-name-part taxon-name-part-type="genus" reg="Cytisus">Cytisus</tp:taxon-name-part><tp:taxon-name-part taxon-name-part-type="species" reg="ciliatus">ciliatus</tp:taxon-name-part></tp:taxon-name></italic> Wahlenb.</p></caption><graphic xmlns:xlink="http://www.w3.org/1999/xlink" xlink:href="phytokeys-238-199_article-118032__-g004.jpg" position="float" orientation="portrait" xlink:type="simple" id="oo_991100.jpg"><uri content-type="original_file" xlink:type="simple">https://binary.pensoft.net/fig/991100</uri></graphic></fig></tp:treatment-sec><tp:treatment-sec sec-type="distribution" id="SECID0E2TAG"><title>Distribution.</title><p>Europe: certainly present in Slovakia, Ukraine, Hungary, Romania and the Balkans; reported as “<italic><tp:taxon-name><tp:taxon-name-part taxon-name-part-type="genus" reg="Cytisus">C.</tp:taxon-name-part><tp:taxon-name-part taxon-name-part-type="species" reg="falcatus">falcatus</tp:taxon-name-part></tp:taxon-name></italic>” from North Macedonia (<xref ref-type="bibr" rid="B52">Micevski 2001</xref>).</p></tp:treatment-sec><tp:treatment-sec sec-type="distribution" id="SECID0EQUAG"><title>Notes on taxonomy and distribution.</title><p>This taxon was described from the vicinities of Liptovský Hrádok in present-day Slovakia (<xref ref-type="bibr" rid="B79">Wahlenberg 1814</xref>) and occurs in the mountains surrounding the Pannonian Plain and in the Balkans (<xref ref-type="bibr" rid="B38">Holub and Bertová 1988</xref>; <xref ref-type="bibr" rid="B56">Pifkó 2009</xref> and our data). <italic><tp:taxon-name><tp:taxon-name-part taxon-name-part-type="genus" reg="Cytisus">Cytisus</tp:taxon-name-part><tp:taxon-name-part taxon-name-part-type="species" reg="ciliatus">ciliatus</tp:taxon-name-part></tp:taxon-name></italic> is closely related to <italic><tp:taxon-name><tp:taxon-name-part taxon-name-part-type="genus" reg="Cytisus">C.</tp:taxon-name-part><tp:taxon-name-part taxon-name-part-type="species" reg="hirsutus">hirsutus</tp:taxon-name-part></tp:taxon-name></italic>, but differs from the latter by the upper side of its leaf laminae and by pod surfaces being glabrous or nearly so (vs. regularly hairy). So far, we have no evidence that the distribution of hairy and glabrous plants of <italic><tp:taxon-name><tp:taxon-name-part taxon-name-part-type="genus" reg="Cytisus">C.</tp:taxon-name-part><tp:taxon-name-part taxon-name-part-type="species" reg="hirsutus">hirsutus</tp:taxon-name-part></tp:taxon-name></italic> is separate; this distinction denotes the same casual loss of pubescence as observed in some other species of <italic><tp:taxon-name><tp:taxon-name-part taxon-name-part-type="genus" reg="Cytisus">Cytisus</tp:taxon-name-part></tp:taxon-name></italic> (<tp:taxon-name><tp:taxon-name-part taxon-name-part-type="genus" reg="Cytisus">C.</tp:taxon-name-part><tp:taxon-name-part taxon-name-part-type="species" reg="ruthenicus">ruthenicus</tp:taxon-name-part><tp:taxon-name-part taxon-name-part-type="infraspecific-rank">var.</tp:taxon-name-part><tp:taxon-name-part taxon-name-part-type="variety" reg="zingeri">zingeri</tp:taxon-name-part></tp:taxon-name> Nenjukov: <xref ref-type="bibr" rid="B64">Sennikov et al. (2021)</xref>; <tp:taxon-name><tp:taxon-name-part taxon-name-part-type="genus" reg="Cytisus">C.</tp:taxon-name-part><tp:taxon-name-part taxon-name-part-type="species" reg="polytrichus">polytrichus</tp:taxon-name-part><tp:taxon-name-part taxon-name-part-type="infraspecific-rank">var.</tp:taxon-name-part><tp:taxon-name-part taxon-name-part-type="variety" reg="subglabratus">subglabratus</tp:taxon-name-part></tp:taxon-name> Val.N.Tikhom. &amp; Sennikov, see below) and corresponds to the rank of variety.</p><p>Some authors (<xref ref-type="bibr" rid="B8">Bernard 1977</xref>) interpreted the name <italic><tp:taxon-name><tp:taxon-name-part taxon-name-part-type="genus" reg="Cytisus">Cytisus</tp:taxon-name-part><tp:taxon-name-part taxon-name-part-type="species" reg="glaber">glaber</tp:taxon-name-part></tp:taxon-name></italic> as corresponding to <italic><tp:taxon-name><tp:taxon-name-part taxon-name-part-type="genus" reg="Cytisus">C.</tp:taxon-name-part><tp:taxon-name-part taxon-name-part-type="species" reg="hirsutus">hirsutus</tp:taxon-name-part></tp:taxon-name></italic>, which cannot be true because of its leaves glabrous above. Judging from the glabrous leaves of the plant and its occurrence in “Austria”, <italic><tp:taxon-name><tp:taxon-name-part taxon-name-part-type="genus" reg="Cytisus">C.</tp:taxon-name-part><tp:taxon-name-part taxon-name-part-type="species" reg="glaber">glaber</tp:taxon-name-part></tp:taxon-name></italic> is an earlier (albeit illegitimate and therefore unusable) synonym of <italic><tp:taxon-name><tp:taxon-name-part taxon-name-part-type="genus" reg="Cytisus">C.</tp:taxon-name-part><tp:taxon-name-part taxon-name-part-type="species" reg="ciliatus">ciliatus</tp:taxon-name-part></tp:taxon-name></italic> Wahlenb. (<italic><tp:taxon-name><tp:taxon-name-part taxon-name-part-type="genus" reg="Cytisus">C.</tp:taxon-name-part><tp:taxon-name-part taxon-name-part-type="species" reg="hirsutus">hirsutus</tp:taxon-name-part></tp:taxon-name></italic> s.l.). <xref ref-type="bibr" rid="B73">Tzvelev (1987)</xref> formally accepted <italic><tp:taxon-name><tp:taxon-name-part taxon-name-part-type="genus" reg="Chamaecytisus">Chamaecytisus</tp:taxon-name-part><tp:taxon-name-part taxon-name-part-type="species" reg="glaber">glaber</tp:taxon-name-part></tp:taxon-name></italic> (with <italic><tp:taxon-name><tp:taxon-name-part taxon-name-part-type="genus" reg="Cytisus">C.</tp:taxon-name-part><tp:taxon-name-part taxon-name-part-type="species" reg="elongatus">elongatus</tp:taxon-name-part></tp:taxon-name></italic> mis-added to its synonymy) and applied it to west Ukrainian and cultivated plants of Central European origin with erect stems, leaves glabrous above, lateral inflorescences and patent pubescence, which agrees with our interpretation.</p><p><italic><tp:taxon-name><tp:taxon-name-part taxon-name-part-type="genus" reg="Cytisus">Cytisus</tp:taxon-name-part><tp:taxon-name-part taxon-name-part-type="species" reg="serotinus">serotinus</tp:taxon-name-part></tp:taxon-name></italic> is a plant with the leaves glabrous above, which belongs to the <italic><tp:taxon-name><tp:taxon-name-part taxon-name-part-type="genus" reg="Cytisus">C.</tp:taxon-name-part><tp:taxon-name-part taxon-name-part-type="species" reg="hirsutus">hirsutus</tp:taxon-name-part></tp:taxon-name></italic> group. It was originally recognised due to its presumed late flowering season, but merely coincides with <italic><tp:taxon-name><tp:taxon-name-part taxon-name-part-type="genus" reg="Cytisus">C.</tp:taxon-name-part><tp:taxon-name-part taxon-name-part-type="species" reg="ciliatus">ciliatus</tp:taxon-name-part></tp:taxon-name></italic>.</p></tp:treatment-sec><tp:treatment-sec sec-type="Notes on nomenclature" id="SECID0EK2AG"><title>Notes on nomenclature.</title><p><xref ref-type="bibr" rid="B79">Wahlenberg (1814)</xref> distinguished <italic><tp:taxon-name><tp:taxon-name-part taxon-name-part-type="genus" reg="Cytisus">Cytisus</tp:taxon-name-part><tp:taxon-name-part taxon-name-part-type="species" reg="ciliatus">ciliatus</tp:taxon-name-part></tp:taxon-name></italic> from <italic><tp:taxon-name><tp:taxon-name-part taxon-name-part-type="genus" reg="Cytisus">C.</tp:taxon-name-part><tp:taxon-name-part taxon-name-part-type="species" reg="hirsutus">hirsutus</tp:taxon-name-part></tp:taxon-name></italic>, which was the original name for his material, by the pubescence of its leaves and pods. In the collections of UPS, where the Herbarium of Wahlenberg is housed, two specimens of the original material were found, both corresponding to the original description and the provenance cited in the protologue. One specimen bears precise collection data, but the draft name of the taxon (<italic><tp:taxon-name><tp:taxon-name-part taxon-name-part-type="genus" reg="Cytisus">C.</tp:taxon-name-part><tp:taxon-name-part taxon-name-part-type="species" reg="hirsutus">hirsutus</tp:taxon-name-part></tp:taxon-name></italic> [...] glabris) written by Wahlenberg, whereas the second specimen bears the final plant name (<italic><tp:taxon-name><tp:taxon-name-part taxon-name-part-type="genus" reg="Cytisus">C.</tp:taxon-name-part><tp:taxon-name-part taxon-name-part-type="species" reg="ciliatus">ciliatus</tp:taxon-name-part></tp:taxon-name></italic>), but generalised collection data (“e montibus Carpaticis”) written by C.P. Thunberg. As both specimens correspond to the taxon as circumscribed by Wahlenberg and are undoubtedly linked with the protologue, we prefer the specimen with exact provenance from the author’s collection as a lectotype.</p><p>Despite all searches, we were not able to trace any herbarium material linked with the protologue of <italic><tp:taxon-name><tp:taxon-name-part taxon-name-part-type="genus" reg="Cytisus">C.</tp:taxon-name-part><tp:taxon-name-part taxon-name-part-type="species" reg="glaber">glaber</tp:taxon-name-part></tp:taxon-name></italic> (Linnaeus filius 1782), in which a species with the leaves glabrous above and slightly hairy below was described from “Austria”. The only original element, an illustration of “<tp:taxon-name><tp:taxon-name-part taxon-name-part-type="genus" reg="Cytisus">Cytisus</tp:taxon-name-part><tp:taxon-name-part taxon-name-part-type="species" reg="glaber">glaber</tp:taxon-name-part></tp:taxon-name>, siliqua angusta” in <xref ref-type="bibr" rid="B6">Bauhin and Cherler (1650</xref>: 373) was rejected by <xref ref-type="bibr" rid="B15">Cristofolini (1991)</xref> as conflicting with the original description (calyces depicted as campanulate, whereas the protologue stated the calyx being “oblongus subventricosus”), although this presumed conflict may be explained by the crude nature of this drawing. So far, this species name remains untypified and interpreted on the basis of the protologue (<xref ref-type="bibr" rid="B73">Tzvelev 1987</xref>).</p><p>A later synonym belonging to the same taxon is <italic><tp:taxon-name><tp:taxon-name-part taxon-name-part-type="genus" reg="Cytisus">C.</tp:taxon-name-part><tp:taxon-name-part taxon-name-part-type="species" reg="serotinus">serotinus</tp:taxon-name-part></tp:taxon-name></italic> Kit. ex DC. (<xref ref-type="bibr" rid="B12">Candolle 1825</xref>), described from historical “Hungary” without a further specification. <xref ref-type="bibr" rid="B55">Pifkó (2005)</xref> designated a lectotype at BP; since no specimens were cited by Candolle as syntypes, his only specimen used for the original description is the holotype, and the lectotype at BP has no standing. The only original specimen in Candolle’s herbarium at G is lacking a precise provenance, which can be derived from comparisons with the main collections of P. Kitaibel kept at BP (<xref ref-type="bibr" rid="B40">Jávorka 1957</xref>) and from the diaries of Kitaibel (<xref ref-type="bibr" rid="B32">Gombocz 1945</xref>; <xref ref-type="bibr" rid="B51">Lőkös 2001</xref>).</p><p>Three specimens identified as <italic><tp:taxon-name><tp:taxon-name-part taxon-name-part-type="genus" reg="Cytisus">C.</tp:taxon-name-part><tp:taxon-name-part taxon-name-part-type="species" reg="serotinus">serotinus</tp:taxon-name-part></tp:taxon-name></italic> are preserved in the herbarium of Kitaibel at BP (<xref ref-type="bibr" rid="B55">Pifkó 2005</xref>), collected near Mukachevo in present-day Ukraine and at Gödöllő in present-day Hungary. Kitaibel (<xref ref-type="bibr" rid="B51">Lőkös 2001</xref>) also mentioned that he collected this species near Szatmár (now Satu Mare in Romania, near the border with Hungary and Ukraine). The specimen at G-DC is dated as received in 1815 and seemingly was collected during that year on the way from Mukachevo to Satu Mare (<xref ref-type="bibr" rid="B51">Lőkös 2001</xref>).</p></tp:treatment-sec><ref-list><ref id="B52"><mixed-citation xmlns:xlink="http://www.w3.org/1999/xlink" xlink:type="simple"><person-group><name name-style="western"><surname>Micevski</surname><given-names>K</given-names></name></person-group> (<year>2001</year>) Flora of the Republic of Macedonia (Vol. 1(5)). Macedonian Academy of Sciences and Arts, Skopje, 1121–1430. [In Macedonian]</mixed-citation></ref><ref id="B79"><mixed-citation xmlns:xlink="http://www.w3.org/1999/xlink" xlink:type="simple"><person-group><name name-style="western"><surname>Wahlenberg</surname><given-names>G</given-names></name></person-group> (<year>1814</year>) <source>Flora Carpatorum Principalium.</source><publisher-name>Vandenhöck &amp; Ruprecht</publisher-name>, <publisher-loc>Göttingen</publisher-loc>, <size units="page">408 pp</size>.</mixed-citation></ref><ref id="B38"><mixed-citation xmlns:xlink="http://www.w3.org/1999/xlink" xlink:type="simple"><person-group><name name-style="western"><surname>Holub</surname><given-names>J</given-names></name><name name-style="western"><surname>Bertová</surname><given-names>L</given-names></name></person-group> (<year>1988</year>) <article-title><italic><tp:taxon-name><tp:taxon-name-part taxon-name-part-type="genus">Chamaecytisus</tp:taxon-name-part></tp:taxon-name></italic> Link.</article-title> In: <person-group><name name-style="western"><surname>Bertová</surname><given-names>L</given-names></name></person-group> (<role>Ed.</role>) <issue-title>Flóra Slovenska (Vol.</issue-title><source>IV/4). Veda, Bratislava</source>, <fpage>32</fpage>–<lpage>60</lpage>.</mixed-citation></ref><ref id="B56"><mixed-citation xmlns:xlink="http://www.w3.org/1999/xlink" xlink:type="simple"><person-group><name name-style="western"><surname>Pifkó</surname><given-names>D</given-names></name></person-group> (<year>2009</year>) <article-title><italic><tp:taxon-name><tp:taxon-name-part taxon-name-part-type="genus">Chamaecytisus</tp:taxon-name-part></tp:taxon-name></italic> Link.</article-title> In: <person-group><name name-style="western"><surname>Király</surname><given-names>G</given-names></name></person-group> (<role>Ed.</role>) <issue-title>Új magyar füvészkönyv: Határozókulcsok.</issue-title><source>Aggteleki Nemzeti Park Igazgatóság, Jósvafő</source>, <fpage>239</fpage>–<lpage>241</lpage>.</mixed-citation></ref><ref id="B64"><mixed-citation xmlns:xlink="http://www.w3.org/1999/xlink" xlink:type="simple"><person-group><name name-style="western"><surname>Sennikov</surname><given-names>AN</given-names></name><name name-style="western"><surname>Tikhomirov</surname><given-names>VN</given-names></name><name name-style="western"><surname>Birykova</surname><given-names>OV</given-names></name><name name-style="western"><surname>Mininzon</surname><given-names>IL</given-names></name></person-group> (<year>2021</year>) <article-title>Personalities of Russian amateur botany, 3. Ivan Markelovitsch Schvetzov (1852–1924) and Theodor Stepanovitsch Nenukow (1883–1934), prominent experts in the flora of Nizhni Novgorod Region, and the taxonomic identity of plant species described by Nenukow.</article-title><source>Memoranda Societatis pro Fauna et Flora Fennica</source><volume>97</volume>: <fpage>48</fpage>–<lpage>63</lpage>.</mixed-citation></ref><ref id="B8"><mixed-citation xmlns:xlink="http://www.w3.org/1999/xlink" xlink:type="simple"><person-group><name name-style="western"><surname>Bernard</surname><given-names>C</given-names></name></person-group> (<year>1977</year>) <italic><tp:taxon-name><tp:taxon-name-part taxon-name-part-type="genus">Chamaecytisus</tp:taxon-name-part><tp:taxon-name-part taxon-name-part-type="species">glaber</tp:taxon-name-part></tp:taxon-name></italic> (L.f.) Rothm. In: Auquier P (Ed.) Société pour l’Echange des plantes vasculaires de l’Europe occidentale et du bassin méditerranéen (Vol. 17): No. 8385. [Exsiccatae]</mixed-citation></ref><ref id="B73"><mixed-citation xmlns:xlink="http://www.w3.org/1999/xlink" xlink:type="simple"><person-group><name name-style="western"><surname>Tzvelev</surname><given-names>NN</given-names></name></person-group> (<year>1987</year>) <article-title><italic><tp:taxon-name><tp:taxon-name-part taxon-name-part-type="genus">Chamaecytisus</tp:taxon-name-part></tp:taxon-name></italic> Link.</article-title> In: <person-group><name name-style="western"><surname>Fedorov</surname><given-names>AA</given-names></name></person-group> (<role>Ed.</role>) <issue-title>Flora of Eastern Europe (Vol.</issue-title><source>6). Science Publishers, Leningrad</source>, <fpage>216</fpage>–<lpage>225</lpage>. [In Russian]</mixed-citation></ref><ref id="B6"><mixed-citation xmlns:xlink="http://www.w3.org/1999/xlink" xlink:type="simple"><person-group><name name-style="western"><surname>Bauhin</surname><given-names>J</given-names></name><name name-style="western"><surname>Cherler</surname><given-names>JH</given-names></name></person-group> (<year>1650</year>) Historia plantarum universalis (Vol. 1(2)). [Typographia Caldoriana,] Ebrodunum [Yverdon], 241–466. <ext-link xlink:type="simple" ext-link-type="doi" xlink:href="10.5962/bhl.title.146639">https://doi.org/10.5962/bhl.title.146639</ext-link></mixed-citation></ref><ref id="B15"><mixed-citation xmlns:xlink="http://www.w3.org/1999/xlink" xlink:type="simple"><person-group><name name-style="western"><surname>Cristofolini</surname><given-names>G</given-names></name></person-group> (<year>1991</year>) <article-title>Taxonomic revision of <tp:taxon-name><tp:taxon-name-part taxon-name-part-type="genus">Cytisus</tp:taxon-name-part><tp:taxon-name-part taxon-name-part-type="authority">Desf.</tp:taxon-name-part><tp:taxon-name-part taxon-name-part-type="infraspecific-rank">sect.</tp:taxon-name-part><tp:taxon-name-part taxon-name-part-type="section">Tubocytisus</tp:taxon-name-part></tp:taxon-name> DC. (<tp:taxon-name><tp:taxon-name-part taxon-name-part-type="family">Fabaceae</tp:taxon-name-part></tp:taxon-name>).</article-title><source>Webbia</source><volume>45</volume>(<issue>2</issue>): <fpage>187</fpage>–<lpage>219</lpage>. <ext-link xlink:type="simple" ext-link-type="doi" xlink:href="10.1080/00837792.1991.10670496">https://doi.org/10.1080/00837792.1991.10670496</ext-link></mixed-citation></ref><ref id="B12"><mixed-citation xmlns:xlink="http://www.w3.org/1999/xlink" xlink:type="simple"><person-group><name name-style="western"><surname>Candolle</surname><given-names>AP</given-names></name></person-group> (<year>1825</year>) <source>Prodromus Sytematis Naturalis Regni Vegetabilis (Vol. 2).</source><publisher-name>Treuttel &amp; Würtz</publisher-name>, <publisher-loc>Paris</publisher-loc>, <size units="page">644 pp</size>.</mixed-citation></ref><ref id="B55"><mixed-citation xmlns:xlink="http://www.w3.org/1999/xlink" xlink:type="simple"><person-group><name name-style="western"><surname>Pifkó</surname><given-names>D</given-names></name></person-group> (<year>2005</year>) <article-title>Taxonomic revision and typification of <italic><tp:taxon-name><tp:taxon-name-part taxon-name-part-type="genus">Cytisus</tp:taxon-name-part></tp:taxon-name></italic> (<tp:taxon-name><tp:taxon-name-part taxon-name-part-type="family">Leguminosae</tp:taxon-name-part></tp:taxon-name>) in the Herbarium Carpato-Pannonicum in Budapest (BP).</article-title><source>Annales Historico-Naturales Musei Nationalis Hungarici</source><volume>97</volume>: <fpage>21</fpage>–<lpage>32</lpage>.</mixed-citation></ref><ref id="B40"><mixed-citation xmlns:xlink="http://www.w3.org/1999/xlink" xlink:type="simple"><person-group><name name-style="western"><surname>Jávorka</surname><given-names>S</given-names></name></person-group> (<year>1957</year>) <source>Kitaibel Pál.</source><publisher-name>Akadémiai Kiadó</publisher-name>, <publisher-loc>Budapest</publisher-loc>, <size units="page">215 pp</size>.</mixed-citation></ref><ref id="B32"><mixed-citation xmlns:xlink="http://www.w3.org/1999/xlink" xlink:type="simple"><person-group><name name-style="western"><surname>Gombocz</surname><given-names>E [Ed.]</given-names></name></person-group> (<year>1945</year>) <source><italic><tp:taxon-name><tp:taxon-name-part taxon-name-part-type="genus">Diaria</tp:taxon-name-part><tp:taxon-name-part taxon-name-part-type="species">itinerum</tp:taxon-name-part></tp:taxon-name></italic> Pauli Kitaibelii (Vols 1–2).</source><publisher-name>Verlag des Ungarischen naturwissenschaftlichen Museum</publisher-name>, <publisher-loc>Budapest</publisher-loc>, <size units="page">1083 pp</size>.</mixed-citation></ref><ref id="B51"><mixed-citation xmlns:xlink="http://www.w3.org/1999/xlink" xlink:type="simple"><person-group><name name-style="western"><surname>Lőkös</surname><given-names>L [Ed.]</given-names></name></person-group> (<year>2001</year>) <source><tp:taxon-name><tp:taxon-name-part taxon-name-part-type="genus">Diaria</tp:taxon-name-part><tp:taxon-name-part taxon-name-part-type="species">itinerum</tp:taxon-name-part></tp:taxon-name> Pauli Kitaibelii (Vol. 3).</source><publisher-name>Hungarian Natural History Museum</publisher-name>, <publisher-loc>Budapest</publisher-loc>, <size units="page">460 pp</size>.</mixed-citation></ref></ref-list></tp:taxon-treatment>
