# Supplementary material for: Atlas Florae Europaeae notes, 35. Further critical notes on Cytisussect.Tubocytisus (Fabaceae) in Europe
Source: PhytoKeys. 2024 Feb 23;238:199–230. doi: 10.3897/phytokeys.238.118032 (PMC10907952; doi:10.3897/phytokeys.238.118032)
Supplement: XML Treatment for Cytisus polytrichus [file phytokeys.238.118032-treatment3.xml]

<!DOCTYPE tp:taxon-treatment
  PUBLIC "-//TaxonX//DTD Taxonomic Treatment Publishing DTD v0 20100105//EN" "tax-treatment-NSO.dtd">
<tp:taxon-treatment xmlns:tp="http://www.plazi.org/taxpub"><tp:treatment-meta><kwd-group><label>Taxon classification</label><kwd>
                <named-content content-type="kingdom">Plantae</named-content>
              </kwd><kwd>
                <named-content content-type="order">Fabales</named-content>
              </kwd><kwd>
                <named-content content-type="family">Fabaceae</named-content>
              </kwd></kwd-group><mixed-citation publication-type="journal"><person-group><name><surname>Sennikov</surname><given-names>Alexander N.</given-names></name><name><surname>Tikhomirov</surname><given-names>Valery N.</given-names></name></person-group><article-title>Atlas Florae Europaeae notes, 35. Further critical notes on <tp:taxon-name><tp:taxon-name-part taxon-name-part-type="genus" reg="Cytisus">Cytisus</tp:taxon-name-part><tp:taxon-name-part taxon-name-part-type="infraspecific-rank">sect.</tp:taxon-name-part><tp:taxon-name-part taxon-name-part-type="section" reg="Tubocytisus">Tubocytisus</tp:taxon-name-part></tp:taxon-name> (<tp:taxon-name><tp:taxon-name-part taxon-name-part-type="family">Fabaceae</tp:taxon-name-part></tp:taxon-name>) in Europe</article-title><source>PhytoKeys</source><day>23</day><month>02</month><year>2024</year><volume>238</volume><fpage>199</fpage><lpage>230</lpage><pub-id pub-id-type="doi">10.3897/phytokeys.238.118032</pub-id></mixed-citation></tp:treatment-meta><tp:nomenclature><label>2.</label><tp:taxon-name>
              <object-id xmlns:xlink="http://www.w3.org/1999/xlink" content-type="arpha" xlink:type="simple">ED950FF8-986D-5431-89E8-2247E4265E1D</object-id>
              <tp:taxon-name-part taxon-name-part-type="genus" reg="Cytisus">Cytisus</tp:taxon-name-part>
              <tp:taxon-name-part taxon-name-part-type="species" reg="polytrichus">polytrichus</tp:taxon-name-part>
            </tp:taxon-name><tp:taxon-authority>M.Bieb., Fl. Taur.-Caucas. 3: 477 (1819)</tp:taxon-authority><tp:nomenclature-citation-list><tp:nomenclature-citation><tp:taxon-name>
                  <tp:taxon-name-part taxon-name-part-type="status">–</tp:taxon-name-part>
                  <tp:taxon-name-part taxon-name-part-type="genus" reg="Cytisus">Cytisus</tp:taxon-name-part>
                  <tp:taxon-name-part taxon-name-part-type="species" reg="hirsutus">hirsutus</tp:taxon-name-part>
                  <tp:taxon-name-part taxon-name-part-type="infraspecific-rank">var.</tp:taxon-name-part>
                  <tp:taxon-name-part taxon-name-part-type="variety" reg="polytrichus">polytrichus</tp:taxon-name-part>
                </tp:taxon-name><comment> (M.Bieb.) Briq., Étud. Cytises Alpes Mar.: 171 (1894) – <tp:taxon-name><tp:taxon-name-part taxon-name-part-type="genus" reg="Cytisus">Cytisus</tp:taxon-name-part><tp:taxon-name-part taxon-name-part-type="species" reg="hirsutus">hirsutus</tp:taxon-name-part><tp:taxon-name-part taxon-name-part-type="infraspecific-rank">subsp.</tp:taxon-name-part><tp:taxon-name-part taxon-name-part-type="subspecies" reg="polytrichus">polytrichus</tp:taxon-name-part></tp:taxon-name> (M.Bieb.) Hayek in Repert. Spec. Nov. Regni Veg. Beih. 30(1): 898 (1926) – <tp:taxon-name><tp:taxon-name-part taxon-name-part-type="genus" reg="Chamaecytisus">Chamaecytisus</tp:taxon-name-part><tp:taxon-name-part taxon-name-part-type="species" reg="polytrichus">polytrichus</tp:taxon-name-part></tp:taxon-name> (M.Bieb.) Rothm. in Feddes Repert. Spec. Nov. Regni Veg. 53: 144 (1944) – <tp:taxon-name><tp:taxon-name-part taxon-name-part-type="genus" reg="Chamaecytisus">Chamaecytisus</tp:taxon-name-part><tp:taxon-name-part taxon-name-part-type="species" reg="hirsutus">hirsutus</tp:taxon-name-part><tp:taxon-name-part taxon-name-part-type="infraspecific-rank">subsp.</tp:taxon-name-part><tp:taxon-name-part taxon-name-part-type="subspecies" reg="polytrichus">polytrichus</tp:taxon-name-part></tp:taxon-name> (M.Bieb.) Ponert in Feddes Repert. 83: 619 (1973). </comment></tp:nomenclature-citation><tp:nomenclature-citation><tp:taxon-name>
                  <tp:taxon-name-part taxon-name-part-type="status">=</tp:taxon-name-part>
                  <tp:taxon-name-part taxon-name-part-type="genus" reg="Cytisus">Cytisus</tp:taxon-name-part>
                  <tp:taxon-name-part taxon-name-part-type="species" reg="demissus">demissus</tp:taxon-name-part>
                </tp:taxon-name><comment> Boiss., Fl. Orient. 2: 54 (1872) – <tp:taxon-name><tp:taxon-name-part taxon-name-part-type="genus" reg="Cytisus">Cytisus</tp:taxon-name-part><tp:taxon-name-part taxon-name-part-type="species" reg="hirsutus">hirsutus</tp:taxon-name-part><tp:taxon-name-part taxon-name-part-type="infraspecific-rank">var.</tp:taxon-name-part><tp:taxon-name-part taxon-name-part-type="variety" reg="demissus">demissus</tp:taxon-name-part></tp:taxon-name> (Boiss.) Halácsy, Consp. Fl. Graec. 1: 337 (1900) – <tp:taxon-name><tp:taxon-name-part taxon-name-part-type="genus" reg="Chamaecytisus">Chamaecytisus</tp:taxon-name-part><tp:taxon-name-part taxon-name-part-type="species" reg="polytrichus">polytrichus</tp:taxon-name-part><tp:taxon-name-part taxon-name-part-type="infraspecific-rank">var.</tp:taxon-name-part><tp:taxon-name-part taxon-name-part-type="variety" reg="demissus">demissus</tp:taxon-name-part></tp:taxon-name> (Boiss.) Kuzmanov in Jordanov, Fl. Narodna Republ. Bulg. 6: 82 (1976). Type. Greece. “In Olymp. Thessaliae”, <italic>P. Aucher-Éloy 1111</italic> (holotype G; isotypes BM 000750882, K 000829496, MPU 023084). </comment></tp:nomenclature-citation></tp:nomenclature-citation-list></tp:nomenclature><tp:treatment-sec sec-type="material" id="SECID0ETEBG"><title>Type.</title><p>Crimea. “Taur. merid.”, Herb. Bieberstein (lectotype LE 01080952, designated by <xref ref-type="bibr" rid="B45">Krytzka et al. (1999</xref>: 611)).</p></tp:treatment-sec><tp:treatment-sec sec-type="distribution" id="SECID0E4EBG"><title>Distribution.</title><p>Europe: France, Italy, Balkans, Greece, Crimea (<xref ref-type="bibr" rid="B15">Cristofolini 1991</xref>); Asia: Russian Western Caucasus.</p></tp:treatment-sec><tp:treatment-sec sec-type="distribution" id="SECID0EHFBG"><title>Notes on taxonomy and distribution.</title><p><italic><tp:taxon-name><tp:taxon-name-part taxon-name-part-type="genus" reg="Cytisus">Cytisus</tp:taxon-name-part><tp:taxon-name-part taxon-name-part-type="species" reg="polytrichus">polytrichus</tp:taxon-name-part></tp:taxon-name></italic> sharply differs from <italic><tp:taxon-name><tp:taxon-name-part taxon-name-part-type="genus" reg="Cytisus">C.</tp:taxon-name-part><tp:taxon-name-part taxon-name-part-type="species" reg="hirsutus">hirsutus</tp:taxon-name-part></tp:taxon-name></italic> in its creeping stems, small leaves and constantly axillar flowers (<xref ref-type="bibr" rid="B15">Cristofolini 1991</xref>).</p><p>Plants of this species have been known from the Western Caucasus under a wrong name, <italic><tp:taxon-name><tp:taxon-name-part taxon-name-part-type="genus" reg="Cytisus">C.</tp:taxon-name-part><tp:taxon-name-part taxon-name-part-type="species" reg="wulffii">wulffii</tp:taxon-name-part></tp:taxon-name></italic> auct. (<xref ref-type="bibr" rid="B44">Kreczetowicz 1940</xref>; <xref ref-type="bibr" rid="B36">Grossheim 1952</xref>). The latter species is endemic to the Crimea and differs from <italic><tp:taxon-name><tp:taxon-name-part taxon-name-part-type="genus" reg="Cytisus">C.</tp:taxon-name-part><tp:taxon-name-part taxon-name-part-type="species" reg="polytrichus">polytrichus</tp:taxon-name-part></tp:taxon-name></italic> in appressed (vs. strictly patent) hairs on its leaves and calyces (<xref ref-type="bibr" rid="B62">Sennikov and Tikhomirov 2024a</xref>).</p></tp:treatment-sec><tp:treatment-sec sec-type="Notes on nomenclature" id="SECID0ELHBG"><title>Notes on nomenclature.</title><p><xref ref-type="bibr" rid="B45">Krytzka et al. (1999)</xref> designated the only suitable specimen at LE as lectotype, following the unpublished annotation by N.N. Tzvelev.</p></tp:treatment-sec><ref-list><ref id="B45"><mixed-citation xmlns:xlink="http://www.w3.org/1999/xlink" xlink:type="simple"><person-group><name name-style="western"><surname>Krytzka</surname><given-names>LI</given-names></name><name name-style="western"><surname>Mosyakin</surname><given-names>SL</given-names></name><name name-style="western"><surname>Novosad</surname><given-names>VV</given-names></name><name name-style="western"><surname>Fedoronchuk</surname><given-names>MM</given-names></name><name name-style="western"><surname>Tsarenko</surname><given-names>OM</given-names></name><name name-style="western"><surname>Shevera</surname><given-names>MV</given-names></name></person-group> (<year>1999</year>) <article-title>Typification of species of vascular plants described from Ukraine: <tp:taxon-name><tp:taxon-name-part taxon-name-part-type="family">Fabaceae</tp:taxon-name-part></tp:taxon-name> Lindl.</article-title><source>Ukrayins’kyi Botaničnyi Zhurnal</source><volume>56</volume>: <fpage>606</fpage>–<lpage>616</lpage>. [In Ukrainian]</mixed-citation></ref><ref id="B15"><mixed-citation xmlns:xlink="http://www.w3.org/1999/xlink" xlink:type="simple"><person-group><name name-style="western"><surname>Cristofolini</surname><given-names>G</given-names></name></person-group> (<year>1991</year>) <article-title>Taxonomic revision of <tp:taxon-name><tp:taxon-name-part taxon-name-part-type="genus">Cytisus</tp:taxon-name-part><tp:taxon-name-part taxon-name-part-type="authority">Desf.</tp:taxon-name-part><tp:taxon-name-part taxon-name-part-type="infraspecific-rank">sect.</tp:taxon-name-part><tp:taxon-name-part taxon-name-part-type="section">Tubocytisus</tp:taxon-name-part></tp:taxon-name> DC. (<tp:taxon-name><tp:taxon-name-part taxon-name-part-type="family">Fabaceae</tp:taxon-name-part></tp:taxon-name>).</article-title><source>Webbia</source><volume>45</volume>(<issue>2</issue>): <fpage>187</fpage>–<lpage>219</lpage>. <ext-link xlink:type="simple" ext-link-type="doi" xlink:href="10.1080/00837792.1991.10670496">https://doi.org/10.1080/00837792.1991.10670496</ext-link></mixed-citation></ref><ref id="B44"><mixed-citation xmlns:xlink="http://www.w3.org/1999/xlink" xlink:type="simple"><person-group><name name-style="western"><surname>Kreczetowicz</surname><given-names>VI</given-names></name></person-group> (<year>1940</year>) <article-title><italic><tp:taxon-name><tp:taxon-name-part taxon-name-part-type="genus">Cytisus</tp:taxon-name-part></tp:taxon-name></italic> in Eastern Europe.</article-title><source>Botanicheskii Zhurnal SSSR</source><volume>25</volume>(<issue>3</issue>): <fpage>252</fpage>–<lpage>264</lpage>. [In Russian]</mixed-citation></ref><ref id="B36"><mixed-citation xmlns:xlink="http://www.w3.org/1999/xlink" xlink:type="simple"><person-group><name name-style="western"><surname>Grossheim</surname><given-names>AA</given-names></name></person-group> (<year>1952</year>) <source>Flora of the Caucasus (Vol. 5).</source><publisher-name>Academy of Sciences of the USSR</publisher-name>, <publisher-loc>Moscow &amp; Leningrad</publisher-loc>, <size units="page">453 pp</size>. [In Russian]</mixed-citation></ref><ref id="B62"><mixed-citation xmlns:xlink="http://www.w3.org/1999/xlink" xlink:type="simple"><person-group><name name-style="western"><surname>Sennikov</surname><given-names>AN</given-names></name><name name-style="western"><surname>Tikhomirov</surname><given-names>VN</given-names></name></person-group> (<year>2024a</year>) <article-title>Atlas Florae Europaeae notes, 33. Taxonomic synopsis of East European species of the <italic><tp:taxon-name><tp:taxon-name-part taxon-name-part-type="genus">Cytisus</tp:taxon-name-part><tp:taxon-name-part taxon-name-part-type="species">ratisbonensis</tp:taxon-name-part></tp:taxon-name></italic> group (<tp:taxon-name><tp:taxon-name-part taxon-name-part-type="family">Fabaceae</tp:taxon-name-part></tp:taxon-name>).</article-title><source>PhytoKeys</source><volume>238</volume>: <fpage>157</fpage>–<lpage>197</lpage>. <ext-link xlink:type="simple" ext-link-type="doi" xlink:href="10.3897/phytokeys.238.118031">https://doi.org/10.3897/phytokeys.238.118031</ext-link></mixed-citation></ref></ref-list></tp:taxon-treatment>
