# Supplementary material for: Atlas Florae Europaeae notes, 35. Further critical notes on Cytisussect.Tubocytisus (Fabaceae) in Europe
Source: PhytoKeys. 2024 Feb 23;238:199–230. doi: 10.3897/phytokeys.238.118032 (PMC10907952; doi:10.3897/phytokeys.238.118032)
Supplement: XML Treatment for Cytisus polytrichus var. subglabratus [file phytokeys.238.118032-treatment4.xml]

<!DOCTYPE tp:taxon-treatment
  PUBLIC "-//TaxonX//DTD Taxonomic Treatment Publishing DTD v0 20100105//EN" "tax-treatment-NSO.dtd">
<tp:taxon-treatment xmlns:tp="http://www.plazi.org/taxpub"><tp:treatment-meta><kwd-group><label>Taxon classification</label><kwd>
                <named-content content-type="kingdom">Plantae</named-content>
              </kwd><kwd>
                <named-content content-type="order">Fabales</named-content>
              </kwd><kwd>
                <named-content content-type="family">Fabaceae</named-content>
              </kwd></kwd-group><mixed-citation publication-type="journal"><person-group><name><surname>Sennikov</surname><given-names>Alexander N.</given-names></name><name><surname>Tikhomirov</surname><given-names>Valery N.</given-names></name></person-group><article-title>Atlas Florae Europaeae notes, 35. Further critical notes on <tp:taxon-name><tp:taxon-name-part taxon-name-part-type="genus" reg="Cytisus">Cytisus</tp:taxon-name-part><tp:taxon-name-part taxon-name-part-type="infraspecific-rank">sect.</tp:taxon-name-part><tp:taxon-name-part taxon-name-part-type="section" reg="Tubocytisus">Tubocytisus</tp:taxon-name-part></tp:taxon-name> (<tp:taxon-name><tp:taxon-name-part taxon-name-part-type="family">Fabaceae</tp:taxon-name-part></tp:taxon-name>) in Europe</article-title><source>PhytoKeys</source><day>23</day><month>02</month><year>2024</year><volume>238</volume><fpage>199</fpage><lpage>230</lpage><pub-id pub-id-type="doi">10.3897/phytokeys.238.118032</pub-id></mixed-citation></tp:treatment-meta><tp:nomenclature><label>2a.</label><tp:taxon-name>
              <object-id xmlns:xlink="http://www.w3.org/1999/xlink" content-type="arpha" xlink:type="simple">C93126AE-1E6E-563E-9C29-7105DEF0BA16</object-id>
              <tp:taxon-name-part taxon-name-part-type="genus" reg="Cytisus">Cytisus</tp:taxon-name-part>
              <tp:taxon-name-part taxon-name-part-type="species" reg="polytrichus">polytrichus</tp:taxon-name-part>
              <tp:taxon-name-part taxon-name-part-type="infraspecific-rank">var.</tp:taxon-name-part>
              <tp:taxon-name-part taxon-name-part-type="variety" reg="subglabratus">subglabratus</tp:taxon-name-part>
              <object-id xmlns:xlink="http://www.w3.org/1999/xlink" content-type="ipni" xlink:type="simple">urn:lsid:ipni.org:names:77336842-1</object-id>
            </tp:taxon-name><tp:taxon-authority>Val.N.Tikhom. &amp; Sennikov</tp:taxon-authority><tp:taxon-status xmlns:xlink="http://www.w3.org/1999/xlink" xlink:type="simple">var. nov.</tp:taxon-status></tp:nomenclature><tp:treatment-sec sec-type="material" id="SECID0EFJBG"><title>Type.</title><p>Russia. Krasnodar Region: Krasnaya Poliana, Chugush Mt., Osmanova Poliana, alt. 2140 m, rocky subalpine meadows, 11.07.1982, <italic>E. Mordak 1920</italic> (holotype LE 01070725).</p></tp:treatment-sec><tp:treatment-sec sec-type="diagnosis" id="SECID0ENJBG"><title>Diagnosis.</title><p>Leaves and young branches subglabrous.</p></tp:treatment-sec><tp:treatment-sec sec-type="distribution" id="SECID0ESJBG"><title>Distribution.</title><p>Asia: Russian Western Caucasus. So far, known from the holotype.</p></tp:treatment-sec><tp:treatment-sec sec-type="distribution" id="SECID0EXJBG"><title>Notes on taxonomy and distribution.</title><p>Plants of this variety were found within the same distribution area as the type variety, thus indicating infrapopulation variability.</p></tp:treatment-sec></tp:taxon-treatment>
