# Supplementary material for: Atlas Florae Europaeae notes, 35. Further critical notes on Cytisussect.Tubocytisus (Fabaceae) in Europe
Source: PhytoKeys. 2024 Feb 23;238:199–230. doi: 10.3897/phytokeys.238.118032 (PMC10907952; doi:10.3897/phytokeys.238.118032)
Supplement: XML Treatment for Cytisus austriacus [file phytokeys.238.118032-treatment5.xml]

<!DOCTYPE tp:taxon-treatment
  PUBLIC "-//TaxonX//DTD Taxonomic Treatment Publishing DTD v0 20100105//EN" "tax-treatment-NSO.dtd">
<tp:taxon-treatment xmlns:tp="http://www.plazi.org/taxpub"><tp:treatment-meta><kwd-group><label>Taxon classification</label><kwd>
                <named-content content-type="kingdom">Plantae</named-content>
              </kwd><kwd>
                <named-content content-type="order">Fabales</named-content>
              </kwd><kwd>
                <named-content content-type="family">Fabaceae</named-content>
              </kwd></kwd-group><mixed-citation publication-type="journal"><person-group><name><surname>Sennikov</surname><given-names>Alexander N.</given-names></name><name><surname>Tikhomirov</surname><given-names>Valery N.</given-names></name></person-group><article-title>Atlas Florae Europaeae notes, 35. Further critical notes on <tp:taxon-name><tp:taxon-name-part taxon-name-part-type="genus" reg="Cytisus">Cytisus</tp:taxon-name-part><tp:taxon-name-part taxon-name-part-type="infraspecific-rank">sect.</tp:taxon-name-part><tp:taxon-name-part taxon-name-part-type="section" reg="Tubocytisus">Tubocytisus</tp:taxon-name-part></tp:taxon-name> (<tp:taxon-name><tp:taxon-name-part taxon-name-part-type="family">Fabaceae</tp:taxon-name-part></tp:taxon-name>) in Europe</article-title><source>PhytoKeys</source><day>23</day><month>02</month><year>2024</year><volume>238</volume><fpage>199</fpage><lpage>230</lpage><pub-id pub-id-type="doi">10.3897/phytokeys.238.118032</pub-id></mixed-citation></tp:treatment-meta><tp:nomenclature><label>3.</label><tp:taxon-name>
              <object-id xmlns:xlink="http://www.w3.org/1999/xlink" content-type="arpha" xlink:type="simple">53534D22-4BD0-5405-9E69-CB18A754FF44</object-id>
              <tp:taxon-name-part taxon-name-part-type="genus" reg="Cytisus">Cytisus</tp:taxon-name-part>
              <tp:taxon-name-part taxon-name-part-type="species" reg="austriacus">austriacus</tp:taxon-name-part>
            </tp:taxon-name><tp:taxon-authority>L., Sp. Pl., ed. 2, 2: 1042 (1763)</tp:taxon-authority><tp:nomenclature-citation-list><tp:nomenclature-citation><tp:taxon-name>
                  <tp:taxon-name-part taxon-name-part-type="status">–</tp:taxon-name-part>
                  <tp:taxon-name-part taxon-name-part-type="genus" reg="Chamaecytisus">Chamaecytisus</tp:taxon-name-part>
                  <tp:taxon-name-part taxon-name-part-type="species" reg="austriacus">austriacus</tp:taxon-name-part>
                </tp:taxon-name><comment> (L.) Link, Handb. 2: 155 (1831). </comment></tp:nomenclature-citation><tp:nomenclature-citation><tp:taxon-name>
                  <tp:taxon-name-part taxon-name-part-type="status">=</tp:taxon-name-part>
                  <tp:taxon-name-part taxon-name-part-type="genus" reg="Cytisus">Cytisus</tp:taxon-name-part>
                  <tp:taxon-name-part taxon-name-part-type="species" reg="supinus">supinus</tp:taxon-name-part>
                  <tp:taxon-name-part taxon-name-part-type="infraspecific-rank">var.</tp:taxon-name-part>
                  <tp:taxon-name-part taxon-name-part-type="variety" reg="noeanus">noeanus</tp:taxon-name-part>
                </tp:taxon-name><comment> Briq., Étud. Cytises Alpes Mar.: 182 (1894) – <tp:taxon-name><tp:taxon-name-part taxon-name-part-type="genus" reg="Cytisus">Cytisus</tp:taxon-name-part><tp:taxon-name-part taxon-name-part-type="species" reg="austriacus">austriacus</tp:taxon-name-part><tp:taxon-name-part taxon-name-part-type="infraspecific-rank">subsp.</tp:taxon-name-part><tp:taxon-name-part taxon-name-part-type="subspecies" reg="noeanus">noeanus</tp:taxon-name-part></tp:taxon-name> (Briq.) Jáv., Magyar Fl. 2: 608 (1924). Type. Greece. “Rumelia” [Nicopolis], 06.1846, <italic>Noe</italic> [251] (syntype K 000829490). </comment></tp:nomenclature-citation><tp:nomenclature-citation><tp:taxon-name>
                  <tp:taxon-name-part taxon-name-part-type="status">=</tp:taxon-name-part>
                  <tp:taxon-name-part taxon-name-part-type="genus" reg="Cytisus">Cytisus</tp:taxon-name-part>
                  <tp:taxon-name-part taxon-name-part-type="species" reg="litwinowii">litwinowii</tp:taxon-name-part>
                </tp:taxon-name><comment> V.I.Krecz. in Bot. Zhurn. SSSR 25: 256 (1940), syn. nov. – <tp:taxon-name><tp:taxon-name-part taxon-name-part-type="genus" reg="Chamaecytisus">Chamaecytisus</tp:taxon-name-part><tp:taxon-name-part taxon-name-part-type="species" reg="litwinowii">litwinowii</tp:taxon-name-part></tp:taxon-name> (V.I.Krecz.) Klásk. in Preslia 30: 214 (1958). Type. Russia. Belgorod Region: Korocha Town, “Pushkarnoe forest” [west of Pushkarnoe Village], hills, on calcareous substrate, 05.1893, <italic>I. Schirajewsky</italic> (holotype LE 01080951). Fig. <xref ref-type="fig" rid="F5">5</xref>. </comment></tp:nomenclature-citation><tp:nomenclature-citation><tp:taxon-name>
                  <tp:taxon-name-part taxon-name-part-type="status">=</tp:taxon-name-part>
                  <tp:taxon-name-part taxon-name-part-type="genus" reg="Chamaecytisus">Chamaecytisus</tp:taxon-name-part>
                  <tp:taxon-name-part taxon-name-part-type="species" reg="pseudojankae">pseudojankae</tp:taxon-name-part>
                </tp:taxon-name><comment> Pifkó &amp; Barina in Stud. Bot. Hung. 47(1): 169 (2016), syn. nov. Type. Albania. District of Korçë (Rrethi i Korçës), Thatë Mountains (Mali i Thatë), ca 1.7 km north of village “Zvezdë”, on the south-eastern ridge of Mount “Zvezdë” (1,833 m), in rocky grassland, on limestone, 40.74774°N, 20.86148°E, 1477 m elev., 25.05.2007, <italic>Z. Barina, D. Pifkó &amp; Cs. Németh 11736</italic> (holotype BP 750418; isotype W 2010-03241). </comment></tp:nomenclature-citation></tp:nomenclature-citation-list></tp:nomenclature><tp:treatment-sec sec-type="material" id="SECID0EPVBG"><title>Type.</title><p>Historical Hungary (“Ungaria”). Herb. Burser XXII: 3, left-hand specimen (lectotype UPS, designated by Cristofolini in <xref ref-type="bibr" rid="B71">Turland and Jarvis (1997</xref>: 468)).</p></tp:treatment-sec><tp:treatment-sec sec-type="distribution" id="SECID0EZVBG"><title>Distribution.</title><p>Europe: mountainous regions from Austria to western Ukraine and from southern Poland to Greece and European Turkey, with the presence in southern East European uplands; Asia: Turkey, Russian Caucasus (<xref ref-type="bibr" rid="B28">Gibbs 1970</xref>; <xref ref-type="bibr" rid="B73">Tzvelev 1987</xref>; <xref ref-type="bibr" rid="B15">Cristofolini 1991</xref>).</p><fig id="F5" position="float" orientation="portrait"><object-id xmlns:xlink="http://www.w3.org/1999/xlink" content-type="doi" xlink:type="simple">10.3897/phytokeys.238.118032.figure5</object-id><object-id xmlns:xlink="http://www.w3.org/1999/xlink" content-type="arpha" xlink:type="simple">AE037F32-0AE5-58D3-9817-CA16884BDA14</object-id><label>Figure 5.</label><caption><p>Holotype of <italic><tp:taxon-name><tp:taxon-name-part taxon-name-part-type="genus" reg="Cytisus">Cytisus</tp:taxon-name-part><tp:taxon-name-part taxon-name-part-type="species" reg="litwinowii">litwinowii</tp:taxon-name-part></tp:taxon-name></italic> V.I.Krecz.</p></caption><graphic xmlns:xlink="http://www.w3.org/1999/xlink" xlink:href="phytokeys-238-199_article-118032__-g005.jpg" position="float" orientation="portrait" xlink:type="simple" id="oo_991101.jpg"><uri content-type="original_file" xlink:type="simple">https://binary.pensoft.net/fig/991101</uri></graphic></fig></tp:treatment-sec><tp:treatment-sec sec-type="Notes on taxonomy" id="SECID0EDXBG"><title>Notes on taxonomy.</title><p>This species is highly variable in respect of the pubescence on its leaves and calyces and is currently recognised in a broad sense, with some infraspecific taxa (<xref ref-type="bibr" rid="B15">Cristofolini 1991</xref>). Our current treatment is focused on the typical plants, corresponding to <italic><tp:taxon-name><tp:taxon-name-part taxon-name-part-type="genus" reg="Cytisus">C.</tp:taxon-name-part><tp:taxon-name-part taxon-name-part-type="species" reg="austriacus">austriacus</tp:taxon-name-part></tp:taxon-name></italic> s. str.</p><p>A short-leaved variant of the species was separated as <tp:taxon-name><tp:taxon-name-part taxon-name-part-type="genus" reg="Cytisus">C.</tp:taxon-name-part><tp:taxon-name-part taxon-name-part-type="species" reg="austriacus">austriacus</tp:taxon-name-part><tp:taxon-name-part taxon-name-part-type="infraspecific-rank">subsp.</tp:taxon-name-part><tp:taxon-name-part taxon-name-part-type="subspecies" reg="microphyllus">microphyllus</tp:taxon-name-part></tp:taxon-name> “(Boiss.) Boiss.” by <xref ref-type="bibr" rid="B15">Cristofolini (1991)</xref>, probably because of <italic>Baldacci 315</italic> (BM 000750880) which was the basis for the treatment of <tp:taxon-name><tp:taxon-name-part taxon-name-part-type="genus" reg="Cytisus">C.</tp:taxon-name-part><tp:taxon-name-part taxon-name-part-type="species" reg="austriacus">austriacus</tp:taxon-name-part><tp:taxon-name-part taxon-name-part-type="infraspecific-rank">var.</tp:taxon-name-part><tp:taxon-name-part taxon-name-part-type="variety" reg="microphyllus">microphyllus</tp:taxon-name-part></tp:taxon-name> in <xref ref-type="bibr" rid="B3">Baldacci (1899)</xref>. This collection from Mt. Smolikas in north-western Greece consists of subalpine plants of <italic><tp:taxon-name><tp:taxon-name-part taxon-name-part-type="genus" reg="Cytisus">C.</tp:taxon-name-part><tp:taxon-name-part taxon-name-part-type="species" reg="austriacus">austriacus</tp:taxon-name-part></tp:taxon-name></italic> s. str. which have regrown after damage and developed smaller leaves, otherwise being in agreement with the type.</p></tp:treatment-sec><tp:treatment-sec sec-type="Notes on nomenclature" id="SECID0ERZBG"><title>Notes on nomenclature.</title><p><italic><tp:taxon-name><tp:taxon-name-part taxon-name-part-type="genus" reg="Cytisus">Cytisus</tp:taxon-name-part><tp:taxon-name-part taxon-name-part-type="species" reg="litwinowii">litwinowii</tp:taxon-name-part></tp:taxon-name></italic> V.I.Krecz. was described as a local endemic of the Central Russian Upland, confined to calcareous substrates (<xref ref-type="bibr" rid="B44">Kreczetowicz 1940</xref>). This plant was originally distinguished because of its lesser developed pubescence and golden-yellow flowers, which are smaller than in <italic><tp:taxon-name><tp:taxon-name-part taxon-name-part-type="genus" reg="Cytisus">C.</tp:taxon-name-part><tp:taxon-name-part taxon-name-part-type="species" reg="blockii">blockii</tp:taxon-name-part></tp:taxon-name></italic> V.I.Krecz. (= <italic><tp:taxon-name><tp:taxon-name-part taxon-name-part-type="genus" reg="Cytisus">C.</tp:taxon-name-part><tp:taxon-name-part taxon-name-part-type="species" reg="kerneri">kerneri</tp:taxon-name-part></tp:taxon-name></italic> Błocki). Another reason to distinguish this plant as a separate taxon was its confinement to the area of presumably relic pine forests and shrublands of the steppe area of Central European Russia, which reportedly harboured endemic taxa of Tertiary age (<xref ref-type="bibr" rid="B43">Kozo-Polansky 1931</xref>). However, this area of endemism has been confuted by other researchers, who considered its age being early postglacial and its relics being taxonomically indistinct (<xref ref-type="bibr" rid="B35">Grosset 1964</xref>). Among the presumed endemics of this territory, <italic><tp:taxon-name><tp:taxon-name-part taxon-name-part-type="genus" reg="Daphne">Daphne</tp:taxon-name-part><tp:taxon-name-part taxon-name-part-type="species" reg="julia">julia</tp:taxon-name-part></tp:taxon-name></italic> K.-Pol. turned out to be a synonym of <italic><tp:taxon-name><tp:taxon-name-part taxon-name-part-type="genus" reg="Daphne">D.</tp:taxon-name-part><tp:taxon-name-part taxon-name-part-type="species" reg="cneorum">cneorum</tp:taxon-name-part></tp:taxon-name></italic> L. (<xref ref-type="bibr" rid="B35">Grosset 1964</xref>) and <italic><tp:taxon-name><tp:taxon-name-part taxon-name-part-type="genus" reg="Tanacetum">Tanacetum</tp:taxon-name-part><tp:taxon-name-part taxon-name-part-type="species" reg="alaunicum">alaunicum</tp:taxon-name-part></tp:taxon-name></italic> K.-Pol. was synonymised with <italic><tp:taxon-name><tp:taxon-name-part taxon-name-part-type="genus" reg="Chrysanthemum">Chrysanthemum</tp:taxon-name-part><tp:taxon-name-part taxon-name-part-type="species" reg="zawadskii">zawadskii</tp:taxon-name-part></tp:taxon-name></italic> Herbich (<xref ref-type="bibr" rid="B74">Tzvelev 1994</xref>), whereas <italic><tp:taxon-name><tp:taxon-name-part taxon-name-part-type="genus" reg="Cotoneaster">Cotoneaster</tp:taxon-name-part><tp:taxon-name-part taxon-name-part-type="species" reg="alaunicus">alaunicus</tp:taxon-name-part></tp:taxon-name></italic> Golitsin appeared to be a synonym of <italic><tp:taxon-name><tp:taxon-name-part taxon-name-part-type="genus" reg="Cytisus">C.</tp:taxon-name-part><tp:taxon-name-part taxon-name-part-type="species" reg="integerrimus">integerrimus</tp:taxon-name-part></tp:taxon-name></italic> Medik. (<xref ref-type="bibr" rid="B61">Sennikov 2011</xref>).</p><p>Further authors (<xref ref-type="bibr" rid="B37">Heywood and Frodin 1968</xref>; <xref ref-type="bibr" rid="B73">Tzvelev 1987</xref>) accepted <italic><tp:taxon-name><tp:taxon-name-part taxon-name-part-type="genus" reg="Cytisus">C.</tp:taxon-name-part><tp:taxon-name-part taxon-name-part-type="species" reg="litwinowii">litwinowii</tp:taxon-name-part></tp:taxon-name></italic> and distinguished it from <italic><tp:taxon-name><tp:taxon-name-part taxon-name-part-type="genus" reg="Cytisus">C.</tp:taxon-name-part><tp:taxon-name-part taxon-name-part-type="species" reg="austriacus">austriacus</tp:taxon-name-part></tp:taxon-name></italic>, which also occurs in Central European Russia, by its leaflets glabrous or very poorly (sparsely) pubescent above (vs. densely appressed-hairy in <italic><tp:taxon-name><tp:taxon-name-part taxon-name-part-type="genus" reg="Cytisus">C.</tp:taxon-name-part><tp:taxon-name-part taxon-name-part-type="species" reg="austriacus">austriacus</tp:taxon-name-part></tp:taxon-name></italic>). Following these authorities, <italic><tp:taxon-name><tp:taxon-name-part taxon-name-part-type="genus" reg="Cytisus">C.</tp:taxon-name-part><tp:taxon-name-part taxon-name-part-type="species" reg="litwinowii">litwinowii</tp:taxon-name-part></tp:taxon-name></italic> was accepted in major compilations (<xref ref-type="bibr" rid="B82">Yakovlev et al. 1996</xref>; <xref ref-type="bibr" rid="B33">Govaerts et al. 2021</xref>).</p><p>We examined the holotype of <italic><tp:taxon-name><tp:taxon-name-part taxon-name-part-type="genus" reg="Cytisus">C.</tp:taxon-name-part><tp:taxon-name-part taxon-name-part-type="species" reg="litwinowii">litwinowii</tp:taxon-name-part></tp:taxon-name></italic> at LE and realised that the leaflets of this plant, which had grown in the shade, are regularly pubescent above, but the hairs are poorly recognisable due to overpressing. As pubescence of leaflets was the main diagnostic characters for <italic><tp:taxon-name><tp:taxon-name-part taxon-name-part-type="genus" reg="Cytisus">C.</tp:taxon-name-part><tp:taxon-name-part taxon-name-part-type="species" reg="litwinowii">litwinowii</tp:taxon-name-part></tp:taxon-name></italic> and no other material of the taxon is known, but the holotype, we reduce it to a synonym of <italic><tp:taxon-name><tp:taxon-name-part taxon-name-part-type="genus" reg="Cytisus">C.</tp:taxon-name-part><tp:taxon-name-part taxon-name-part-type="species" reg="austriacus">austriacus</tp:taxon-name-part></tp:taxon-name></italic>. The placement of <italic><tp:taxon-name><tp:taxon-name-part taxon-name-part-type="genus" reg="Cytisus">C.</tp:taxon-name-part><tp:taxon-name-part taxon-name-part-type="species" reg="litwinowii">litwinowii</tp:taxon-name-part></tp:taxon-name></italic> in the synonymy of <italic><tp:taxon-name><tp:taxon-name-part taxon-name-part-type="genus" reg="Cytisus">C.</tp:taxon-name-part><tp:taxon-name-part taxon-name-part-type="species" reg="blockianus">blockianus</tp:taxon-name-part></tp:taxon-name></italic> Pawł. (<xref ref-type="bibr" rid="B15">Cristofolini 1991</xref>), which was accepted by some databases (<xref ref-type="bibr" rid="B60">Roskov et al. 2006</xref>), cannot stand because the latter species does not occur east of the Carpathians (<xref ref-type="bibr" rid="B73">Tzvelev 1987</xref>). Besides, the bright flower colour of <italic><tp:taxon-name><tp:taxon-name-part taxon-name-part-type="genus" reg="Cytisus">C.</tp:taxon-name-part><tp:taxon-name-part taxon-name-part-type="species" reg="litwinowii">litwinowii</tp:taxon-name-part></tp:taxon-name></italic> agrees particularly with the characters of <italic><tp:taxon-name><tp:taxon-name-part taxon-name-part-type="genus" reg="Cytisus">C.</tp:taxon-name-part><tp:taxon-name-part taxon-name-part-type="species" reg="austriacus">austriacus</tp:taxon-name-part></tp:taxon-name></italic>, rather than the pale flower colour of <italic><tp:taxon-name><tp:taxon-name-part taxon-name-part-type="genus" reg="Cytisus">C.</tp:taxon-name-part><tp:taxon-name-part taxon-name-part-type="species" reg="blockianus">blockianus</tp:taxon-name-part></tp:taxon-name></italic> (<xref ref-type="bibr" rid="B73">Tzvelev 1987</xref>).</p><p><xref ref-type="bibr" rid="B57">Pifkó and Barina (2016)</xref> described <italic><tp:taxon-name><tp:taxon-name-part taxon-name-part-type="genus" reg="Chamaecytisus">C.</tp:taxon-name-part><tp:taxon-name-part taxon-name-part-type="species" reg="pseudojankae">pseudojankae</tp:taxon-name-part></tp:taxon-name></italic> Pifkó &amp; Barina as a strongly branching plant with undeveloped axillar shoots, small, narrowly lanceolate leaflets and laxly appressed pubescence, which they compared with the <italic><tp:taxon-name><tp:taxon-name-part taxon-name-part-type="genus" reg="Cytisus">C.</tp:taxon-name-part><tp:taxon-name-part taxon-name-part-type="species" reg="austriacus">austriacus</tp:taxon-name-part></tp:taxon-name></italic> aggr., but placed in the <italic><tp:taxon-name><tp:taxon-name-part taxon-name-part-type="genus" reg="Cytisus">C.</tp:taxon-name-part><tp:taxon-name-part taxon-name-part-type="species" reg="eriocarpus">eriocarpus</tp:taxon-name-part></tp:taxon-name></italic> aggr. Such plants were considered endemic to a restricted area near Lake Prespa at the borders of Albania, North Macedonia and Greece (<xref ref-type="bibr" rid="B57">Pifkó and Barina 2016</xref>; <xref ref-type="bibr" rid="B7">Bergmeier et al. 2020</xref>). According to the description and drawing of <italic><tp:taxon-name><tp:taxon-name-part taxon-name-part-type="genus" reg="Chamaecytisus">C.</tp:taxon-name-part><tp:taxon-name-part taxon-name-part-type="species" reg="pseudojankae">pseudojankae</tp:taxon-name-part></tp:taxon-name></italic> in <xref ref-type="bibr" rid="B57">Pifkó and Barina (2016)</xref>, this taxon is very similar to <italic><tp:taxon-name><tp:taxon-name-part taxon-name-part-type="genus" reg="Cytisus">C.</tp:taxon-name-part><tp:taxon-name-part taxon-name-part-type="species" reg="austriacus">austriacus</tp:taxon-name-part></tp:taxon-name></italic> in its strong and upright stems (vs. weak and ascending stems in <italic><tp:taxon-name><tp:taxon-name-part taxon-name-part-type="genus" reg="Cytisus">C.</tp:taxon-name-part><tp:taxon-name-part taxon-name-part-type="species" reg="eriocarpus">eriocarpus</tp:taxon-name-part></tp:taxon-name></italic> s.l.), habit and narrowly lanceolate leaf shape.</p><p>The original material of <italic><tp:taxon-name><tp:taxon-name-part taxon-name-part-type="genus" reg="Chamaecytisus">C.</tp:taxon-name-part><tp:taxon-name-part taxon-name-part-type="species" reg="pseudojankae">pseudojankae</tp:taxon-name-part></tp:taxon-name></italic> (<xref ref-type="bibr" rid="B57">Pifkó and Barina 2016</xref>) consists of plants superficially looking like having lateral flowers; however, these plants are typical members of the <italic><tp:taxon-name><tp:taxon-name-part taxon-name-part-type="genus" reg="Cytisus">C.</tp:taxon-name-part><tp:taxon-name-part taxon-name-part-type="species" reg="austriacus">austriacus</tp:taxon-name-part></tp:taxon-name></italic> group with capitate inflorescences, and the seemingly lateral flowers observed in <italic><tp:taxon-name><tp:taxon-name-part taxon-name-part-type="genus" reg="Chamaecytisus">C.</tp:taxon-name-part><tp:taxon-name-part taxon-name-part-type="species" reg="pseudojankae">pseudojankae</tp:taxon-name-part></tp:taxon-name></italic> are a result of its abundant branching, with the uppermost branches, much abbreviated, going to flower and thereby forming a pseudolateral inflorescence. Their leaves are similar to those of the plants treated as <tp:taxon-name><tp:taxon-name-part taxon-name-part-type="genus" reg="Cytisus">C.</tp:taxon-name-part><tp:taxon-name-part taxon-name-part-type="species" reg="austriacus">austriacus</tp:taxon-name-part><tp:taxon-name-part taxon-name-part-type="infraspecific-rank">subsp.</tp:taxon-name-part><tp:taxon-name-part taxon-name-part-type="subspecies" reg="microphyllus">microphyllus</tp:taxon-name-part></tp:taxon-name> by <xref ref-type="bibr" rid="B15">Cristofolini (1991)</xref>.</p></tp:treatment-sec><ref-list><ref id="B71"><mixed-citation xmlns:xlink="http://www.w3.org/1999/xlink" xlink:type="simple"><person-group><name name-style="western"><surname>Turland</surname><given-names>NJ</given-names></name><name name-style="western"><surname>Jarvis</surname><given-names>CE [Eds]</given-names></name></person-group> (<year>1997</year>) <article-title>Typification of Linnaean specific and varietal names in the <tp:taxon-name><tp:taxon-name-part taxon-name-part-type="family">Leguminosae</tp:taxon-name-part></tp:taxon-name> (<tp:taxon-name><tp:taxon-name-part taxon-name-part-type="family">Fabaceae</tp:taxon-name-part></tp:taxon-name>).</article-title><source>Taxon</source><volume>46</volume>(<issue>3</issue>): <fpage>457</fpage>–<lpage>485</lpage>. <ext-link xlink:type="simple" ext-link-type="doi" xlink:href="10.2307/1224388">https://doi.org/10.2307/1224388</ext-link></mixed-citation></ref><ref id="B28"><mixed-citation xmlns:xlink="http://www.w3.org/1999/xlink" xlink:type="simple"><person-group><name name-style="western"><surname>Gibbs</surname><given-names>PE</given-names></name></person-group> (<year>1970</year>) <article-title><italic><tp:taxon-name><tp:taxon-name-part taxon-name-part-type="genus">Chamaecytisus</tp:taxon-name-part></tp:taxon-name></italic> Link.</article-title> In: <person-group><name name-style="western"><surname>Davis</surname><given-names>PH</given-names></name></person-group> (<role>Ed.</role>) <issue-title>Flora of Turkey (Vol.</issue-title><source>3). Edinburgh University Press, Edinburgh</source>, <fpage>16</fpage>–<lpage>21</lpage>.</mixed-citation></ref><ref id="B73"><mixed-citation xmlns:xlink="http://www.w3.org/1999/xlink" xlink:type="simple"><person-group><name name-style="western"><surname>Tzvelev</surname><given-names>NN</given-names></name></person-group> (<year>1987</year>) <article-title><italic><tp:taxon-name><tp:taxon-name-part taxon-name-part-type="genus">Chamaecytisus</tp:taxon-name-part></tp:taxon-name></italic> Link.</article-title> In: <person-group><name name-style="western"><surname>Fedorov</surname><given-names>AA</given-names></name></person-group> (<role>Ed.</role>) <issue-title>Flora of Eastern Europe (Vol.</issue-title><source>6). Science Publishers, Leningrad</source>, <fpage>216</fpage>–<lpage>225</lpage>. [In Russian]</mixed-citation></ref><ref id="B15"><mixed-citation xmlns:xlink="http://www.w3.org/1999/xlink" xlink:type="simple"><person-group><name name-style="western"><surname>Cristofolini</surname><given-names>G</given-names></name></person-group> (<year>1991</year>) <article-title>Taxonomic revision of <tp:taxon-name><tp:taxon-name-part taxon-name-part-type="genus">Cytisus</tp:taxon-name-part><tp:taxon-name-part taxon-name-part-type="authority">Desf.</tp:taxon-name-part><tp:taxon-name-part taxon-name-part-type="infraspecific-rank">sect.</tp:taxon-name-part><tp:taxon-name-part taxon-name-part-type="section">Tubocytisus</tp:taxon-name-part></tp:taxon-name> DC. (<tp:taxon-name><tp:taxon-name-part taxon-name-part-type="family">Fabaceae</tp:taxon-name-part></tp:taxon-name>).</article-title><source>Webbia</source><volume>45</volume>(<issue>2</issue>): <fpage>187</fpage>–<lpage>219</lpage>. <ext-link xlink:type="simple" ext-link-type="doi" xlink:href="10.1080/00837792.1991.10670496">https://doi.org/10.1080/00837792.1991.10670496</ext-link></mixed-citation></ref><ref id="B3"><mixed-citation xmlns:xlink="http://www.w3.org/1999/xlink" xlink:type="simple"><person-group><name name-style="western"><surname>Baldacci</surname><given-names>A</given-names></name></person-group> (<year>1899</year>) <article-title>Rivista della collezione botanica fatta nel 1896 in Albania (cont.). Nuovo Giornale Botanico Italiano, nov. ser.</article-title><volume>6</volume>(<issue>2</issue>): <fpage>149</fpage>–<lpage>187</lpage>.</mixed-citation></ref><ref id="B44"><mixed-citation xmlns:xlink="http://www.w3.org/1999/xlink" xlink:type="simple"><person-group><name name-style="western"><surname>Kreczetowicz</surname><given-names>VI</given-names></name></person-group> (<year>1940</year>) <article-title><italic><tp:taxon-name><tp:taxon-name-part taxon-name-part-type="genus">Cytisus</tp:taxon-name-part></tp:taxon-name></italic> in Eastern Europe.</article-title><source>Botanicheskii Zhurnal SSSR</source><volume>25</volume>(<issue>3</issue>): <fpage>252</fpage>–<lpage>264</lpage>. [In Russian]</mixed-citation></ref><ref id="B43"><mixed-citation xmlns:xlink="http://www.w3.org/1999/xlink" xlink:type="simple"><person-group><name name-style="western"><surname>Kozo-Polansky</surname><given-names>BM</given-names></name></person-group> (<year>1931</year>) <source>Land of living fossils: the history of mountain pine forests on steppe lowlands of the Central Chernozem Region.</source><publisher-name>Uchpedgiz</publisher-name>, <publisher-loc>Moscow</publisher-loc>, <size units="page">184 pp</size>. [In Russian]</mixed-citation></ref><ref id="B35"><mixed-citation xmlns:xlink="http://www.w3.org/1999/xlink" xlink:type="simple"><person-group><name name-style="western"><surname>Grosset</surname><given-names>HE</given-names></name></person-group> (<year>1964</year>) <article-title>On the history of flora and vegetation. 1. Taxonomic position, ecology and genesis of the distribution area of <italic><tp:taxon-name><tp:taxon-name-part taxon-name-part-type="genus">Daphne</tp:taxon-name-part><tp:taxon-name-part taxon-name-part-type="species">julia</tp:taxon-name-part></tp:taxon-name></italic> K.-Pol. (= <italic><tp:taxon-name><tp:taxon-name-part taxon-name-part-type="genus">D.</tp:taxon-name-part><tp:taxon-name-part taxon-name-part-type="species">cneorum</tp:taxon-name-part></tp:taxon-name></italic> L.). Bulletin of Moscow Society of Naturalists, new ser.</article-title><volume>69</volume>(<issue>5</issue>): <fpage>86</fpage>–<lpage>102</lpage>. [In Russian]</mixed-citation></ref><ref id="B74"><mixed-citation xmlns:xlink="http://www.w3.org/1999/xlink" xlink:type="simple"><person-group><name name-style="western"><surname>Tzvelev</surname><given-names>NN</given-names></name></person-group> (<year>1994</year>) <article-title><italic><tp:taxon-name><tp:taxon-name-part taxon-name-part-type="genus">Dendranthema</tp:taxon-name-part></tp:taxon-name></italic> (DC.) Des Moul.</article-title> In: <person-group><name name-style="western"><surname>Tzvelev</surname><given-names>NN</given-names></name></person-group> (<role>Ed.</role>) <issue-title>Flora of Eastern Europe (Vol.</issue-title><source>7). Science Publishers, Saint-Petersburg</source>, <fpage>148</fpage>–<lpage>150</lpage>. [In Russian]</mixed-citation></ref><ref id="B61"><mixed-citation xmlns:xlink="http://www.w3.org/1999/xlink" xlink:type="simple"><person-group><name name-style="western"><surname>Sennikov</surname><given-names>AN</given-names></name></person-group> (<year>2011</year>) <article-title>Atlas Florae Europaeae notes 18. Synonymy and distribution of some native and alien species of <italic><tp:taxon-name><tp:taxon-name-part taxon-name-part-type="genus">Cotoneaster</tp:taxon-name-part></tp:taxon-name></italic> (<tp:taxon-name><tp:taxon-name-part taxon-name-part-type="family">Rosaceae</tp:taxon-name-part></tp:taxon-name>) in Eastern Europe and the Caucasus.</article-title><source>Annales Botanici Fennici</source><volume>48</volume>(<issue>4</issue>): <fpage>325</fpage>–<lpage>336</lpage>. <ext-link xlink:type="simple" ext-link-type="doi" xlink:href="10.5735/085.048.0404">https://doi.org/10.5735/085.048.0404</ext-link></mixed-citation></ref><ref id="B37"><mixed-citation xmlns:xlink="http://www.w3.org/1999/xlink" xlink:type="simple"><person-group><name name-style="western"><surname>Heywood</surname><given-names>VH</given-names></name><name name-style="western"><surname>Frodin</surname><given-names>DG</given-names></name></person-group> (<year>1968</year>) <article-title><italic><tp:taxon-name><tp:taxon-name-part taxon-name-part-type="genus">Chamaecytisus</tp:taxon-name-part></tp:taxon-name></italic> Link.</article-title> In: <person-group><name name-style="western"><surname>Tutin</surname><given-names>TG</given-names></name><name name-style="western"><surname>Heywood</surname><given-names>VH</given-names></name><name name-style="western"><surname>Burges</surname><given-names>NA</given-names></name><name name-style="western"><surname>Moore</surname><given-names>DM</given-names></name><name name-style="western"><surname>Valentine</surname><given-names>DH</given-names></name><name name-style="western"><surname>Walters</surname><given-names>SM</given-names></name><name name-style="western"><surname>Webb</surname><given-names>DA</given-names></name><name name-style="western"><surname>Chater</surname><given-names>AO</given-names></name><name name-style="western"><surname>Ferguson</surname><given-names>IK</given-names></name></person-group> (<role>Eds</role>) <issue-title>Flora Europaea (Vol.</issue-title><source>2). Cambridge University Press, Cambridge</source>, <fpage>90</fpage>–<lpage>93</lpage>.</mixed-citation></ref><ref id="B82"><mixed-citation xmlns:xlink="http://www.w3.org/1999/xlink" xlink:type="simple"><person-group><name name-style="western"><surname>Yakovlev</surname><given-names>GP</given-names></name><name name-style="western"><surname>Sytin</surname><given-names>AK</given-names></name><name name-style="western"><surname>Roskov</surname><given-names>YR</given-names></name></person-group> (<year>1996</year>) <source>Legumes of Northern Eurasia: A checklist.</source><publisher-name>Royal Botanic Gardens</publisher-name>, <publisher-loc>Kew</publisher-loc>, <size units="page">734 pp</size>.</mixed-citation></ref><ref id="B33"><mixed-citation xmlns:xlink="http://www.w3.org/1999/xlink" xlink:type="simple"><person-group><name name-style="western"><surname>Govaerts</surname><given-names>R</given-names></name><name name-style="western"><surname>Nic Lughadha</surname><given-names>E</given-names></name><name name-style="western"><surname>Black</surname><given-names>N</given-names></name><name name-style="western"><surname>Turner</surname><given-names>R</given-names></name><name name-style="western"><surname>Paton</surname><given-names>A</given-names></name></person-group> (<year>2021</year>) The World Checklist of Vascular Plants, a continuously updated resource for exploring global plant diversity. Scientific Data 8(1): e215. <ext-link xlink:type="simple" ext-link-type="doi" xlink:href="10.1038/s41597-021-00997-6">https://doi.org/10.1038/s41597-021-00997-6</ext-link></mixed-citation></ref><ref id="B60"><mixed-citation xmlns:xlink="http://www.w3.org/1999/xlink" xlink:type="simple"><person-group><name name-style="western"><surname>Roskov</surname><given-names>YR</given-names></name><name name-style="western"><surname>Bisby</surname><given-names>FA</given-names></name><name name-style="western"><surname>Zarucchi</surname><given-names>JL</given-names></name><name name-style="western"><surname>Schrire</surname><given-names>BD</given-names></name><name name-style="western"><surname>White</surname><given-names>RJ [Eds]</given-names></name></person-group> (<year>2006</year>) ILDIS World Database of Legumes: draft checklist, version 10. ILDIS, Reading, UK. CD-ROM media.</mixed-citation></ref><ref id="B57"><mixed-citation xmlns:xlink="http://www.w3.org/1999/xlink" xlink:type="simple"><person-group><name name-style="western"><surname>Pifkó</surname><given-names>D</given-names></name><name name-style="western"><surname>Barina</surname><given-names>Z</given-names></name></person-group> (<year>2016</year>) <article-title>Two new <italic><tp:taxon-name><tp:taxon-name-part taxon-name-part-type="genus">Chamaecytisus</tp:taxon-name-part></tp:taxon-name></italic> species (<tp:taxon-name><tp:taxon-name-part taxon-name-part-type="family">Leguminosae</tp:taxon-name-part></tp:taxon-name>-<tp:taxon-name><tp:taxon-name-part taxon-name-part-type="subfamily">Papilionoideae</tp:taxon-name-part></tp:taxon-name>) from Albania, with an overview on the <italic><tp:taxon-name><tp:taxon-name-part taxon-name-part-type="genus">Ch.</tp:taxon-name-part><tp:taxon-name-part taxon-name-part-type="species">ratisbonensis</tp:taxon-name-part></tp:taxon-name></italic> and <italic><tp:taxon-name><tp:taxon-name-part taxon-name-part-type="genus">Ch.</tp:taxon-name-part><tp:taxon-name-part taxon-name-part-type="species">eriocarpus</tp:taxon-name-part></tp:taxon-name></italic> species groups.</article-title><source>Studia Botanica Hungarica</source><volume>47</volume>: <fpage>163</fpage>–<lpage>178</lpage>. <ext-link xlink:type="simple" ext-link-type="doi" xlink:href="10.17110/StudBot.2016.47.1.163">https://doi.org/10.17110/StudBot.2016.47.1.163</ext-link></mixed-citation></ref><ref id="B7"><mixed-citation xmlns:xlink="http://www.w3.org/1999/xlink" xlink:type="simple"><person-group><name name-style="western"><surname>Bergmeier</surname><given-names>E</given-names></name><name name-style="western"><surname>Sakellarakis</surname><given-names>F-N</given-names></name><name name-style="western"><surname>Strid</surname><given-names>A</given-names></name><name name-style="western"><surname>Swinkels</surname><given-names>C</given-names></name></person-group> (<year>2020</year>) <article-title>New additions to the flora of Prespa, Greece.</article-title><source>Phytologia Balcanica</source><volume>26</volume>(<issue>1</issue>): <fpage>103</fpage>–<lpage>130</lpage>.</mixed-citation></ref></ref-list></tp:taxon-treatment>
