# Supplementary material for: Atlas Florae Europaeae notes, 35. Further critical notes on Cytisussect.Tubocytisus (Fabaceae) in Europe
Source: PhytoKeys. 2024 Feb 23;238:199–230. doi: 10.3897/phytokeys.238.118032 (PMC10907952; doi:10.3897/phytokeys.238.118032)
Supplement: XML Treatment for Cytisus jankae [file phytokeys.238.118032-treatment6.xml]

<!DOCTYPE tp:taxon-treatment
  PUBLIC "-//TaxonX//DTD Taxonomic Treatment Publishing DTD v0 20100105//EN" "tax-treatment-NSO.dtd">
<tp:taxon-treatment xmlns:tp="http://www.plazi.org/taxpub"><tp:treatment-meta><kwd-group><label>Taxon classification</label><kwd>
                <named-content content-type="kingdom">Plantae</named-content>
              </kwd><kwd>
                <named-content content-type="order">Fabales</named-content>
              </kwd><kwd>
                <named-content content-type="family">Fabaceae</named-content>
              </kwd></kwd-group><mixed-citation publication-type="journal"><person-group><name><surname>Sennikov</surname><given-names>Alexander N.</given-names></name><name><surname>Tikhomirov</surname><given-names>Valery N.</given-names></name></person-group><article-title>Atlas Florae Europaeae notes, 35. Further critical notes on <tp:taxon-name><tp:taxon-name-part taxon-name-part-type="genus" reg="Cytisus">Cytisus</tp:taxon-name-part><tp:taxon-name-part taxon-name-part-type="infraspecific-rank">sect.</tp:taxon-name-part><tp:taxon-name-part taxon-name-part-type="section" reg="Tubocytisus">Tubocytisus</tp:taxon-name-part></tp:taxon-name> (<tp:taxon-name><tp:taxon-name-part taxon-name-part-type="family">Fabaceae</tp:taxon-name-part></tp:taxon-name>) in Europe</article-title><source>PhytoKeys</source><day>23</day><month>02</month><year>2024</year><volume>238</volume><fpage>199</fpage><lpage>230</lpage><pub-id pub-id-type="doi">10.3897/phytokeys.238.118032</pub-id></mixed-citation></tp:treatment-meta><tp:nomenclature><label>4.</label><tp:taxon-name>
              <object-id xmlns:xlink="http://www.w3.org/1999/xlink" content-type="arpha" xlink:type="simple">2EF95617-4C92-5066-B670-C41C028A56B8</object-id>
              <tp:taxon-name-part taxon-name-part-type="genus" reg="Cytisus">Cytisus</tp:taxon-name-part>
              <tp:taxon-name-part taxon-name-part-type="species" reg="jankae">jankae</tp:taxon-name-part>
            </tp:taxon-name><tp:taxon-authority>Velen. in Abh. Königl. Böhm. Ges. Wiss. 1889: 31 (1890)</tp:taxon-authority><tp:nomenclature-citation-list><tp:nomenclature-citation><tp:taxon-name>
                  <tp:taxon-name-part taxon-name-part-type="status">–</tp:taxon-name-part>
                  <tp:taxon-name-part taxon-name-part-type="genus" reg="Chamaecytisus">Chamaecytisus</tp:taxon-name-part>
                  <tp:taxon-name-part taxon-name-part-type="species" reg="jankae">jankae</tp:taxon-name-part>
                </tp:taxon-name><comment> (Velen.) Rothm. in Feddes Repert. 53: 144 (1944) – <tp:taxon-name><tp:taxon-name-part taxon-name-part-type="genus" reg="Chamaecytisus">Chamaecytisus</tp:taxon-name-part><tp:taxon-name-part taxon-name-part-type="species" reg="heuffelii">heuffelii</tp:taxon-name-part><tp:taxon-name-part taxon-name-part-type="infraspecific-rank">subsp.</tp:taxon-name-part><tp:taxon-name-part taxon-name-part-type="subspecies" reg="jankae">jankae</tp:taxon-name-part></tp:taxon-name> (Velen.) Niketić in Bull. Nat. Hist. Mus. Belgrade 14: 83 (2021). </comment></tp:nomenclature-citation><tp:nomenclature-citation><tp:taxon-name>
                  <tp:taxon-name-part taxon-name-part-type="status">=</tp:taxon-name-part>
                  <tp:taxon-name-part taxon-name-part-type="genus" reg="Cytisus">Cytisus</tp:taxon-name-part>
                  <tp:taxon-name-part taxon-name-part-type="species" reg="austriacus">austriacus</tp:taxon-name-part>
                  <tp:taxon-name-part taxon-name-part-type="infraspecific-rank">var.</tp:taxon-name-part>
                  <tp:taxon-name-part taxon-name-part-type="variety" reg="pindicola">pindicola</tp:taxon-name-part>
                </tp:taxon-name><comment> Degen in Nuovo Giorn. Bot. Ital., nov. ser. 6: 152 (1899), “pindicolus”, syn. nov. – <tp:taxon-name><tp:taxon-name-part taxon-name-part-type="genus" reg="Cytisus">Cytisus</tp:taxon-name-part><tp:taxon-name-part taxon-name-part-type="species" reg="pindicola">pindicola</tp:taxon-name-part></tp:taxon-name> (Degen) Halácsy, Consp. Fl. Graec. 1(2): 338 (1901). Described from a few localities in north-western Greece (syntypes K 000829489, PRC 454944, 454945, WU-Halácsy 0072806). </comment></tp:nomenclature-citation></tp:nomenclature-citation-list></tp:nomenclature><tp:treatment-sec sec-type="material" id="SECID0EMKAI"><title>Type.</title><p>Bulgaria. Razgrad Region: “In colle Golem Jug prope Razgrad”, 07.1885, <italic>J. Velenovský</italic> (lectotype PRC 451243, single plant above the label, designated here). Fig. <xref ref-type="fig" rid="F6">6</xref>.</p><fig id="F6" position="float" orientation="portrait"><object-id xmlns:xlink="http://www.w3.org/1999/xlink" content-type="doi" xlink:type="simple">10.3897/phytokeys.238.118032.figure6</object-id><object-id xmlns:xlink="http://www.w3.org/1999/xlink" content-type="arpha" xlink:type="simple">3C02E003-FE5E-5E3C-8AC7-99EDA6BE39BF</object-id><label>Figure 6.</label><caption><p>Lectotype of <italic><tp:taxon-name><tp:taxon-name-part taxon-name-part-type="genus" reg="Cytisus">Cytisus</tp:taxon-name-part><tp:taxon-name-part taxon-name-part-type="species" reg="jankae">jankae</tp:taxon-name-part></tp:taxon-name></italic> Velen. (plant above the label).</p></caption><graphic xmlns:xlink="http://www.w3.org/1999/xlink" xlink:href="phytokeys-238-199_article-118032__-g006.jpg" position="float" orientation="portrait" xlink:type="simple" id="oo_991102.jpg"><uri content-type="original_file" xlink:type="simple">https://binary.pensoft.net/fig/991102</uri></graphic></fig></tp:treatment-sec><tp:treatment-sec sec-type="distribution" id="SECID0EQLAI"><title>Distribution.</title><p>Europe: Balkan Peninsula (Albania, Bulgaria, Greece, North Macedonia, Serbia) (<xref ref-type="bibr" rid="B24">Diklić 1972</xref>; <xref ref-type="bibr" rid="B46">Kuzmanov 1976</xref>; <xref ref-type="bibr" rid="B52">Micevski 2001</xref>; <xref ref-type="bibr" rid="B2">Assyov and Petrova 2012</xref>; <xref ref-type="bibr" rid="B4">Barina et al. 2018</xref>; <xref ref-type="bibr" rid="B53">Niketić 2021</xref>). Fig. <xref ref-type="fig" rid="F7">7</xref>.</p><fig id="F7" position="float" orientation="portrait"><object-id xmlns:xlink="http://www.w3.org/1999/xlink" content-type="doi" xlink:type="simple">10.3897/phytokeys.238.118032.figure7</object-id><object-id xmlns:xlink="http://www.w3.org/1999/xlink" content-type="arpha" xlink:type="simple">D0F801A5-06FC-5EF2-ABB5-D1686E927707</object-id><label>Figure 7.</label><caption><p>Distribution of <italic><tp:taxon-name><tp:taxon-name-part taxon-name-part-type="genus" reg="Cytisus">Cytisus</tp:taxon-name-part><tp:taxon-name-part taxon-name-part-type="species" reg="jankae">jankae</tp:taxon-name-part></tp:taxon-name></italic> Velen.</p></caption><graphic xmlns:xlink="http://www.w3.org/1999/xlink" xlink:href="phytokeys-238-199_article-118032__-g007.jpg" position="float" orientation="portrait" xlink:type="simple" id="oo_991103.jpg"><uri content-type="original_file" xlink:type="simple">https://binary.pensoft.net/fig/991103</uri></graphic></fig></tp:treatment-sec><tp:treatment-sec sec-type="Notes on taxonomy" id="SECID0EKNAI"><title>Notes on taxonomy.</title><p><xref ref-type="bibr" rid="B15">Cristofolini (1991)</xref> placed <italic><tp:taxon-name><tp:taxon-name-part taxon-name-part-type="genus" reg="Cytisus">C.</tp:taxon-name-part><tp:taxon-name-part taxon-name-part-type="species" reg="jankae">jankae</tp:taxon-name-part></tp:taxon-name></italic> next to <italic><tp:taxon-name><tp:taxon-name-part taxon-name-part-type="genus" reg="Cytisus">C.</tp:taxon-name-part><tp:taxon-name-part taxon-name-part-type="species" reg="austriacus">austriacus</tp:taxon-name-part></tp:taxon-name></italic>, thus indicating their affinity. Both species share capitate inflorescences, lanceolate leaves and rather appressed pubescence on all green parts, but <italic><tp:taxon-name><tp:taxon-name-part taxon-name-part-type="genus" reg="Cytisus">C.</tp:taxon-name-part><tp:taxon-name-part taxon-name-part-type="species" reg="jankae">jankae</tp:taxon-name-part></tp:taxon-name></italic> differs from <italic><tp:taxon-name><tp:taxon-name-part taxon-name-part-type="genus" reg="Cytisus">C.</tp:taxon-name-part><tp:taxon-name-part taxon-name-part-type="species" reg="austriacus">austriacus</tp:taxon-name-part></tp:taxon-name></italic> s.str. by its constantly small size and prostrate habit. Its recent subordination to <italic><tp:taxon-name><tp:taxon-name-part taxon-name-part-type="genus" reg="Cytisus">C.</tp:taxon-name-part><tp:taxon-name-part taxon-name-part-type="species" reg="heuffelii">heuffelii</tp:taxon-name-part></tp:taxon-name></italic> (<xref ref-type="bibr" rid="B53">Niketić 2021</xref>), which differs in its calyx being 7–8 mm long (vs. 10–13 mm long in <italic><tp:taxon-name><tp:taxon-name-part taxon-name-part-type="genus" reg="Cytisus">C.</tp:taxon-name-part><tp:taxon-name-part taxon-name-part-type="species" reg="jankae">jankae</tp:taxon-name-part></tp:taxon-name></italic>), is hardly justified.</p><p>According to their original material, <italic><tp:taxon-name><tp:taxon-name-part taxon-name-part-type="genus" reg="Cytisus">C.</tp:taxon-name-part><tp:taxon-name-part taxon-name-part-type="species" reg="pindicola">pindicola</tp:taxon-name-part></tp:taxon-name></italic> belongs to the synonymy of <italic><tp:taxon-name><tp:taxon-name-part taxon-name-part-type="genus" reg="Cytisus">C.</tp:taxon-name-part><tp:taxon-name-part taxon-name-part-type="species" reg="jankae">jankae</tp:taxon-name-part></tp:taxon-name></italic> as typified here. The synonymisation of <italic><tp:taxon-name><tp:taxon-name-part taxon-name-part-type="genus" reg="Cytisus">C.</tp:taxon-name-part><tp:taxon-name-part taxon-name-part-type="species" reg="pindicola">pindicola</tp:taxon-name-part></tp:taxon-name></italic> with <italic><tp:taxon-name><tp:taxon-name-part taxon-name-part-type="genus" reg="Cytisus">C.</tp:taxon-name-part><tp:taxon-name-part taxon-name-part-type="species" reg="frivaldszkyanus">frivaldszkyanus</tp:taxon-name-part></tp:taxon-name></italic> proposed by <xref ref-type="bibr" rid="B4">Barina et al. (2018)</xref> is not supported by their diagnostic characters (Table <xref ref-type="table" rid="T1">1</xref>).</p></tp:treatment-sec><tp:treatment-sec sec-type="Notes on nomenclature" id="SECID0EQRAI"><title>Notes on nomenclature.</title><p>The original material of <italic><tp:taxon-name><tp:taxon-name-part taxon-name-part-type="genus" reg="Cytisus">Cytisus</tp:taxon-name-part><tp:taxon-name-part taxon-name-part-type="species" reg="jankae">jankae</tp:taxon-name-part></tp:taxon-name></italic> Velen., mounted as a single specimen (PRC 451243), is highly heterogeneous and consists of six fragments of small plants with stems ascending from woody caudices, with capitate inflorescences and narrow leaves, which are referable to three species. In spite of its apparent heterogeneity, this entire specimen has been recently designated as a lectotype of the species name (<xref ref-type="bibr" rid="B53">Niketić 2021</xref>).</p><p>Two linear-leaved fragments (top centre, bottom left) on this specimen belong to <italic><tp:taxon-name><tp:taxon-name-part taxon-name-part-type="genus" reg="Cytisus">C.</tp:taxon-name-part><tp:taxon-name-part taxon-name-part-type="species" reg="absinthioides">absinthioides</tp:taxon-name-part></tp:taxon-name></italic> Janka, which is another species of the Balkans. This species is sometimes (<xref ref-type="bibr" rid="B15">Cristofolini 1991</xref>; <xref ref-type="bibr" rid="B33">Govaerts et al. 2021</xref>) merged with <italic><tp:taxon-name><tp:taxon-name-part taxon-name-part-type="genus" reg="Cytisus">C.</tp:taxon-name-part><tp:taxon-name-part taxon-name-part-type="species" reg="eriocarpus">eriocarpus</tp:taxon-name-part></tp:taxon-name></italic> Boiss. (syn. <italic><tp:taxon-name><tp:taxon-name-part taxon-name-part-type="genus" reg="Cytisus">C.</tp:taxon-name-part><tp:taxon-name-part taxon-name-part-type="species" reg="smyrnaeus">smyrnaeus</tp:taxon-name-part></tp:taxon-name></italic> Boiss.), which is characterised by its leaflets being broadly obovate to elliptic rather than narrowly lanceolate and is totally different in its habit and long spreading pubescence. <italic><tp:taxon-name><tp:taxon-name-part taxon-name-part-type="genus" reg="Cytisus">Cytisus</tp:taxon-name-part><tp:taxon-name-part taxon-name-part-type="species" reg="absinthioides">absinthioides</tp:taxon-name-part></tp:taxon-name></italic> is characterised by typically upright, strongly branched stems, regular presence of abbreviated sterile shoots in the leaf axils, small flowers (with calyces 7–8 mm long), rather short subpatent pubescence on the stems and dense appressed pubescence of silvery appearance on the leaflets.</p><p>Two plants on the left and right sides are characterised by decumbent to ascending stems, narrowly lanceolate or oblanceolate leaflets and subpatent pubescence on stems and calyces, with less developed sterile shoots in leaf axils. These plants correspond to <italic><tp:taxon-name><tp:taxon-name-part taxon-name-part-type="genus" reg="Cytisus">C.</tp:taxon-name-part><tp:taxon-name-part taxon-name-part-type="species" reg="pygmaeus">pygmaeus</tp:taxon-name-part></tp:taxon-name></italic> Willd., occurring in the Balkans and Turkey.</p><p>The plant mounted above the label is similar to <italic><tp:taxon-name><tp:taxon-name-part taxon-name-part-type="genus" reg="Cytisus">C.</tp:taxon-name-part><tp:taxon-name-part taxon-name-part-type="species" reg="pygmaeus">pygmaeus</tp:taxon-name-part></tp:taxon-name></italic>, but differs from the latter in a densely appressed pubescence, the feature corresponding to the original description of <italic><tp:taxon-name><tp:taxon-name-part taxon-name-part-type="genus" reg="Cytisus">C.</tp:taxon-name-part><tp:taxon-name-part taxon-name-part-type="species" reg="jankae">jankae</tp:taxon-name-part></tp:taxon-name></italic> which reads “foliolis linearibus vel lineari-spathulatis ... calycis adpresse sericei ...” (<xref ref-type="bibr" rid="B76">Velenovský 1890</xref>). The small fragment alongside the label probably belongs to the same species. As this plant is in good agreement with the protologue, we designate it as a lectotype of <italic><tp:taxon-name><tp:taxon-name-part taxon-name-part-type="genus" reg="Cytisus">C.</tp:taxon-name-part><tp:taxon-name-part taxon-name-part-type="species" reg="jankae">jankae</tp:taxon-name-part></tp:taxon-name></italic>.</p><p>Other low-growing and small-leaved variants presumably belonging to the same group are <italic><tp:taxon-name><tp:taxon-name-part taxon-name-part-type="genus" reg="Cytisus">C.</tp:taxon-name-part><tp:taxon-name-part taxon-name-part-type="species" reg="pseudopygmeus">pseudopygmeus</tp:taxon-name-part></tp:taxon-name></italic> Davidov and <italic><tp:taxon-name><tp:taxon-name-part taxon-name-part-type="genus" reg="Cytisus">C.</tp:taxon-name-part><tp:taxon-name-part taxon-name-part-type="species" reg="georgievii">georgievii</tp:taxon-name-part></tp:taxon-name></italic> Davidov, described from the Pontic part of Bulgaria (<xref ref-type="bibr" rid="B22">Davidoff 1902</xref>) and synonymised with <italic><tp:taxon-name><tp:taxon-name-part taxon-name-part-type="genus" reg="Cytisus">C.</tp:taxon-name-part><tp:taxon-name-part taxon-name-part-type="species" reg="jankae">jankae</tp:taxon-name-part></tp:taxon-name></italic> by <xref ref-type="bibr" rid="B46">Kuzmanov (1976)</xref>. We refrain from any assessment of these species names because we were not able to examine any original material.</p><p><italic><tp:taxon-name><tp:taxon-name-part taxon-name-part-type="genus" reg="Cytisus">Cytisus</tp:taxon-name-part><tp:taxon-name-part taxon-name-part-type="species" reg="pindicola">pindicola</tp:taxon-name-part></tp:taxon-name></italic> (Degen) Halácsy agrees with the type of <italic><tp:taxon-name><tp:taxon-name-part taxon-name-part-type="genus" reg="Cytisus">C.</tp:taxon-name-part><tp:taxon-name-part taxon-name-part-type="species" reg="jankae">jankae</tp:taxon-name-part></tp:taxon-name></italic>, but slightly differs from the latter in slightly shorter hairs on stems (0.7–1 mm long vs. 1–2 mm long in <italic><tp:taxon-name><tp:taxon-name-part taxon-name-part-type="genus" reg="Cytisus">C.</tp:taxon-name-part><tp:taxon-name-part taxon-name-part-type="species" reg="jankae">jankae</tp:taxon-name-part></tp:taxon-name></italic>) and leaves (0.5–0.8 mm long vs. 0.8–1.5 mm long in <italic><tp:taxon-name><tp:taxon-name-part taxon-name-part-type="genus" reg="Cytisus">C.</tp:taxon-name-part><tp:taxon-name-part taxon-name-part-type="species" reg="jankae">jankae</tp:taxon-name-part></tp:taxon-name></italic>) and in shorter calyces (8–10 mm long vs. 10–13 mm long in <italic><tp:taxon-name><tp:taxon-name-part taxon-name-part-type="genus" reg="Cytisus">C.</tp:taxon-name-part><tp:taxon-name-part taxon-name-part-type="species" reg="jankae">jankae</tp:taxon-name-part></tp:taxon-name></italic>). <italic><tp:taxon-name><tp:taxon-name-part taxon-name-part-type="genus" reg="Cytisus">Cytisus</tp:taxon-name-part><tp:taxon-name-part taxon-name-part-type="species" reg="pindicola">pindicola</tp:taxon-name-part></tp:taxon-name></italic> was previously placed in a subspecies of <italic><tp:taxon-name><tp:taxon-name-part taxon-name-part-type="genus" reg="Cytisus">C.</tp:taxon-name-part><tp:taxon-name-part taxon-name-part-type="species" reg="austriacus">austriacus</tp:taxon-name-part></tp:taxon-name></italic> (<xref ref-type="bibr" rid="B15">Cristofolini 1991</xref>, as <tp:taxon-name><tp:taxon-name-part taxon-name-part-type="genus" reg="Cytisus">C.</tp:taxon-name-part><tp:taxon-name-part taxon-name-part-type="species" reg="austriacus">austriacus</tp:taxon-name-part><tp:taxon-name-part taxon-name-part-type="infraspecific-rank">subsp.</tp:taxon-name-part><tp:taxon-name-part taxon-name-part-type="subspecies" reg="microphyllus">microphyllus</tp:taxon-name-part></tp:taxon-name>), but differs from the latter in shorter leaves and a different habit.</p><p>The original material of <tp:taxon-name><tp:taxon-name-part taxon-name-part-type="genus" reg="Cytisus">Cytisus</tp:taxon-name-part><tp:taxon-name-part taxon-name-part-type="species" reg="austriacus">austriacus</tp:taxon-name-part><tp:taxon-name-part taxon-name-part-type="infraspecific-rank">var.</tp:taxon-name-part><tp:taxon-name-part taxon-name-part-type="variety" reg="pindicola">pindicola</tp:taxon-name-part></tp:taxon-name> Degen (<xref ref-type="bibr" rid="B3">Baldacci 1899</xref>) consists of four gatherings which were distributed under a single number, as <italic>Baldacci 110</italic>. K.I. Christensen intended to designate a lectotype at W, but the only specimen in that collection is a mixture of four indistinguishable gatherings (<xref ref-type="bibr" rid="B59">Reich et al. 2021</xref>). Lectotypification is advisable with Degen’s material at BP.</p></tp:treatment-sec><tp:treatment-sec><!--Section generated to contain objects referenced in tp:taxon-treatment.--><table-wrap id="T1" position="float" orientation="portrait"><label>Table 1.</label><caption><p>Diagnostic characters in the <italic><tp:taxon-name><tp:taxon-name-part taxon-name-part-type="genus" reg="Cytisus">Cytisus</tp:taxon-name-part><tp:taxon-name-part taxon-name-part-type="species" reg="austriacus">austriacus</tp:taxon-name-part></tp:taxon-name></italic> group.</p></caption><table id="TID0EDMBI" rules="all"><tbody><tr><th rowspan="1" colspan="1"/><th rowspan="1" colspan="1">
                  <italic>
                    <tp:taxon-name><tp:taxon-name-part taxon-name-part-type="genus" reg="Cytisus">C.</tp:taxon-name-part><tp:taxon-name-part taxon-name-part-type="species" reg="absinthioides">absinthioides</tp:taxon-name-part></tp:taxon-name>
                  </italic>
                </th><th rowspan="1" colspan="1">
                  <italic>
                    <tp:taxon-name><tp:taxon-name-part taxon-name-part-type="genus" reg="Cytisus">C.</tp:taxon-name-part><tp:taxon-name-part taxon-name-part-type="species" reg="austriacus">austriacus</tp:taxon-name-part></tp:taxon-name>
                  </italic>
                </th><th rowspan="1" colspan="1">
                  <italic>
                    <tp:taxon-name><tp:taxon-name-part taxon-name-part-type="genus" reg="Cytisus">C.</tp:taxon-name-part><tp:taxon-name-part taxon-name-part-type="species" reg="frivaldszkyanus">frivaldszkyanus</tp:taxon-name-part></tp:taxon-name>
                  </italic>
                </th><th rowspan="1" colspan="1">
                  <italic>
                    <tp:taxon-name><tp:taxon-name-part taxon-name-part-type="genus" reg="Cytisus">C.</tp:taxon-name-part><tp:taxon-name-part taxon-name-part-type="species" reg="jankae">jankae</tp:taxon-name-part></tp:taxon-name>
                  </italic>
                </th><th rowspan="1" colspan="1">
                  <italic>
                    <tp:taxon-name><tp:taxon-name-part taxon-name-part-type="genus" reg="Cytisus">C.</tp:taxon-name-part><tp:taxon-name-part taxon-name-part-type="species" reg="calcareus">calcareus</tp:taxon-name-part></tp:taxon-name>
                  </italic>
                </th></tr><tr><td rowspan="1" colspan="1">stems</td><td rowspan="1" colspan="1">tall (30–60 cm), erect, hairs 0.3–0.6 mm long, appressed, sericeous</td><td rowspan="1" colspan="1">tall (20–50(70) cm), erect, hairs 1.5–2.5 mm long, appressed</td><td rowspan="1" colspan="1">low (10–30 cm), ascending, hairs 1.5–2.0 mm long, subpatent</td><td rowspan="1" colspan="1">low (10–20 cm), ascending, hairs (0.7–)1.0–2.0 mm long, laxly appressed</td><td rowspan="1" colspan="1">low (10–40 cm), ascending, hairs (0.7–)1.0–2.0 mm long, laxly appressed</td></tr><tr><td rowspan="1" colspan="1">leaves</td><td rowspan="1" colspan="1">leaflets narrowly lanceolate, acute, hairs 0.3–0.6 mm long, appressed, sericeous</td><td rowspan="1" colspan="1">narrowly lanceolate to lanceolate, acute, hairs 1.5–2.5 mm long, appressed</td><td rowspan="1" colspan="1">leaflets elliptic-lanceolate to obovate, broadly acute, hairs 0.8–1.5 mm long, subpatent</td><td rowspan="1" colspan="1">lanceolate or slightly oblanceolate, acute, hairs (0.5–)0.8–1.5 mm long, appressed</td><td rowspan="1" colspan="1">leaflets elliptic-lanceolate to obovate, broadly acute, hairs (0.5–)0.8–1.5 mm long, appressed</td></tr><tr><td rowspan="1" colspan="1">pedicels</td><td rowspan="1" colspan="1">hairs 0.3–0.6 mm long, appressed</td><td rowspan="1" colspan="1">hairs 1–2 mm long, laxly appressed</td><td rowspan="1" colspan="1">hairs 1.0–2.0 mm long, subpatent to patent</td><td rowspan="1" colspan="1">hairs 1.0–2.0 mm long, laxly appressed</td><td rowspan="1" colspan="1">hairs 1.0–2.0 mm long, laxly appressed to subpatent</td></tr><tr><td rowspan="1" colspan="1">calyx</td><td rowspan="1" colspan="1">7–9 mm long, hairs 0.3–0.8 mm long, appressed</td><td rowspan="1" colspan="1">10–13 mm long, hairs 1–2.5 mm long, laxly appressed to subpatent</td><td rowspan="1" colspan="1">10–12 mm long, hairs 1.3–2.5 mm long, subpatent to patent</td><td rowspan="1" colspan="1">(8–)10–13 mm long, hairs 1.0–2.2 mm long, laxly appressed</td><td rowspan="1" colspan="1">10–13 mm long, hairs 1.5–2.5 mm long, laxly appressed to subpatent</td></tr><tr><td rowspan="1" colspan="1">pods</td><td rowspan="1" colspan="1">hairs appressed</td><td rowspan="1" colspan="1">hairs appressed</td><td rowspan="1" colspan="1">hairs patent</td><td rowspan="1" colspan="1">hairs appressed</td><td rowspan="1" colspan="1">hairs appressed to subpatent</td></tr></tbody></table></table-wrap></tp:treatment-sec><ref-list><ref id="B24"><mixed-citation xmlns:xlink="http://www.w3.org/1999/xlink" xlink:type="simple"><person-group><name name-style="western"><surname>Diklić</surname><given-names>N</given-names></name></person-group> (<year>1972</year>) <article-title><italic><tp:taxon-name><tp:taxon-name-part taxon-name-part-type="genus">Chamaecytisus</tp:taxon-name-part></tp:taxon-name></italic> Link.</article-title> In: <person-group><name name-style="western"><surname>Josifović</surname><given-names>M</given-names></name></person-group> (<role>Ed.</role>) <issue-title>Flora of Serbia (Vol.</issue-title><source>4). Serbian Academy of Sciences and Arts, Beograd</source>, <fpage>497</fpage>–<lpage>515</lpage>.</mixed-citation></ref><ref id="B46"><mixed-citation xmlns:xlink="http://www.w3.org/1999/xlink" xlink:type="simple"><person-group><name name-style="western"><surname>Kuzmanov</surname><given-names>B</given-names></name></person-group> (<year>1976</year>) <article-title><italic><tp:taxon-name><tp:taxon-name-part taxon-name-part-type="genus">Chamaecytisus</tp:taxon-name-part></tp:taxon-name></italic> Link.</article-title> In: <person-group><name name-style="western"><surname>Jordanov</surname><given-names>D</given-names></name></person-group> (<role>Ed.</role>) <issue-title>Flora na Narodna Republika Balgaria (Vol.</issue-title><source>6). Bulgarian Academy of Sciences, Sofia</source>, <fpage>74</fpage>–<lpage>119</lpage>. [In Bulgarian]</mixed-citation></ref><ref id="B52"><mixed-citation xmlns:xlink="http://www.w3.org/1999/xlink" xlink:type="simple"><person-group><name name-style="western"><surname>Micevski</surname><given-names>K</given-names></name></person-group> (<year>2001</year>) Flora of the Republic of Macedonia (Vol. 1(5)). Macedonian Academy of Sciences and Arts, Skopje, 1121–1430. [In Macedonian]</mixed-citation></ref><ref id="B2"><mixed-citation xmlns:xlink="http://www.w3.org/1999/xlink" xlink:type="simple"><person-group><name name-style="western"><surname>Assyov</surname><given-names>B</given-names></name><name name-style="western"><surname>Petrova</surname><given-names>A [Eds]</given-names></name></person-group> (<year>2012</year>) <source>Conspectus of the Bulgarian Vascular Flora. Distribution Maps and Floristic Elements (ed. 4).</source><publisher-name>Bulgarian Biodiversity Foundation</publisher-name>, <publisher-loc>Sofija</publisher-loc>, <size units="page">490 pp</size>.</mixed-citation></ref><ref id="B4"><mixed-citation xmlns:xlink="http://www.w3.org/1999/xlink" xlink:type="simple"><person-group><name name-style="western"><surname>Barina</surname><given-names>Z</given-names></name><name name-style="western"><surname>Somogyi</surname><given-names>G</given-names></name><name name-style="western"><surname>Pifkó</surname><given-names>D</given-names></name><name name-style="western"><surname>Rakaj</surname><given-names>M</given-names></name></person-group> (<year>2018</year>) <article-title>Checklist of vascular plants of Albania.</article-title><source>Phytotaxa</source><volume>378</volume>(<issue>1</issue>): <fpage>1</fpage>–<lpage>339</lpage>. <ext-link xlink:type="simple" ext-link-type="doi" xlink:href="10.11646/phytotaxa.378.1.1">https://doi.org/10.11646/phytotaxa.378.1.1</ext-link></mixed-citation></ref><ref id="B53"><mixed-citation xmlns:xlink="http://www.w3.org/1999/xlink" xlink:type="simple"><person-group><name name-style="western"><surname>Niketić</surname><given-names>M</given-names></name></person-group> (<year>2021</year>) <article-title><tp:taxon-name><tp:taxon-name-part taxon-name-part-type="genus">Chamaecytisus</tp:taxon-name-part><tp:taxon-name-part taxon-name-part-type="species">heuffelii</tp:taxon-name-part><tp:taxon-name-part taxon-name-part-type="infraspecific-rank">subsp.</tp:taxon-name-part><tp:taxon-name-part taxon-name-part-type="subspecies">jankae</tp:taxon-name-part></tp:taxon-name> (Velen.) Niketić, comb. &amp; stat. nov.</article-title> In: <person-group><name name-style="western"><surname>Niketić</surname><given-names>M</given-names></name><name name-style="western"><surname>Tomović</surname><given-names>G</given-names></name><name name-style="western"><surname>Bokić</surname><given-names>B</given-names></name><name name-style="western"><surname>Buzurović</surname><given-names>U</given-names></name><name name-style="western"><surname>Duraki</surname><given-names>Š</given-names></name><name name-style="western"><surname>Đorđević</surname><given-names>V</given-names></name><name name-style="western"><surname>Đurović</surname><given-names>S</given-names></name><name name-style="western"><surname>Krivošej</surname><given-names>Z</given-names></name><name name-style="western"><surname>Lazarević</surname><given-names>P</given-names></name><name name-style="western"><surname>Perić</surname><given-names>R</given-names></name><name name-style="western"><surname>Prodanović</surname><given-names>D</given-names></name><name name-style="western"><surname>Radak</surname><given-names>B</given-names></name><name name-style="western"><surname>Rat</surname><given-names>M</given-names></name><name name-style="western"><surname>Ranimirović</surname><given-names>M</given-names></name><name name-style="western"><surname>Stevanović</surname><given-names>V</given-names></name></person-group> (<role>Eds</role>) <issue-title>Material on the annotated checklist of vascular flora of Serbia. Nomenclatural, taxonomic and floristic notes, III.</issue-title><source>Bulletin of the Natural History Museum in Belgrade</source><volume>14</volume>: <fpage>83</fpage>–<lpage>84</lpage>. <ext-link xlink:type="simple" ext-link-type="doi" xlink:href="10.5937/bnhmb2114077N">https://doi.org/10.5937/bnhmb2114077N</ext-link></mixed-citation></ref><ref id="B15"><mixed-citation xmlns:xlink="http://www.w3.org/1999/xlink" xlink:type="simple"><person-group><name name-style="western"><surname>Cristofolini</surname><given-names>G</given-names></name></person-group> (<year>1991</year>) <article-title>Taxonomic revision of <tp:taxon-name><tp:taxon-name-part taxon-name-part-type="genus">Cytisus</tp:taxon-name-part><tp:taxon-name-part taxon-name-part-type="authority">Desf.</tp:taxon-name-part><tp:taxon-name-part taxon-name-part-type="infraspecific-rank">sect.</tp:taxon-name-part><tp:taxon-name-part taxon-name-part-type="section">Tubocytisus</tp:taxon-name-part></tp:taxon-name> DC. (<tp:taxon-name><tp:taxon-name-part taxon-name-part-type="family">Fabaceae</tp:taxon-name-part></tp:taxon-name>).</article-title><source>Webbia</source><volume>45</volume>(<issue>2</issue>): <fpage>187</fpage>–<lpage>219</lpage>. <ext-link xlink:type="simple" ext-link-type="doi" xlink:href="10.1080/00837792.1991.10670496">https://doi.org/10.1080/00837792.1991.10670496</ext-link></mixed-citation></ref><ref id="B33"><mixed-citation xmlns:xlink="http://www.w3.org/1999/xlink" xlink:type="simple"><person-group><name name-style="western"><surname>Govaerts</surname><given-names>R</given-names></name><name name-style="western"><surname>Nic Lughadha</surname><given-names>E</given-names></name><name name-style="western"><surname>Black</surname><given-names>N</given-names></name><name name-style="western"><surname>Turner</surname><given-names>R</given-names></name><name name-style="western"><surname>Paton</surname><given-names>A</given-names></name></person-group> (<year>2021</year>) The World Checklist of Vascular Plants, a continuously updated resource for exploring global plant diversity. Scientific Data 8(1): e215. <ext-link xlink:type="simple" ext-link-type="doi" xlink:href="10.1038/s41597-021-00997-6">https://doi.org/10.1038/s41597-021-00997-6</ext-link></mixed-citation></ref><ref id="B76"><mixed-citation xmlns:xlink="http://www.w3.org/1999/xlink" xlink:type="simple"><person-group><name name-style="western"><surname>Velenovský</surname><given-names>J</given-names></name></person-group> (<year>1890</year>) <article-title><tp:taxon-name><tp:taxon-name-part taxon-name-part-type="kingdom">Plantae</tp:taxon-name-part></tp:taxon-name> novae bulgaricae. Sitzungsberichte der Königl. Böhmischen Gesellschaft der Wissenschaften.</article-title><source>Mathematisch-naturwissenschaftliche Classe</source><volume>1889</volume>: <fpage>28</fpage>–<lpage>39</lpage>.</mixed-citation></ref><ref id="B22"><mixed-citation xmlns:xlink="http://www.w3.org/1999/xlink" xlink:type="simple"><person-group><name name-style="western"><surname>Davidoff</surname><given-names>B</given-names></name></person-group> (<year>1902</year>) <article-title>Beiträge zur Flora von Bulgarien.</article-title><source>Oesterreichische Botanische Zeitschrift</source><volume>52</volume>: <fpage>492</fpage>–<lpage>495</lpage>. <ext-link xlink:type="simple" ext-link-type="doi" xlink:href="10.1007/BF01795051">https://doi.org/10.1007/BF01795051</ext-link></mixed-citation></ref><ref id="B3"><mixed-citation xmlns:xlink="http://www.w3.org/1999/xlink" xlink:type="simple"><person-group><name name-style="western"><surname>Baldacci</surname><given-names>A</given-names></name></person-group> (<year>1899</year>) <article-title>Rivista della collezione botanica fatta nel 1896 in Albania (cont.). Nuovo Giornale Botanico Italiano, nov. ser.</article-title><volume>6</volume>(<issue>2</issue>): <fpage>149</fpage>–<lpage>187</lpage>.</mixed-citation></ref><ref id="B59"><mixed-citation xmlns:xlink="http://www.w3.org/1999/xlink" xlink:type="simple"><person-group><name name-style="western"><surname>Reich</surname><given-names>D</given-names></name><name name-style="western"><surname>Gutermann</surname><given-names>W</given-names></name><name name-style="western"><surname>Bardy</surname><given-names>K</given-names></name><name name-style="western"><surname>Reiner</surname><given-names>H</given-names></name><name name-style="western"><surname>Raus</surname><given-names>T</given-names></name><name name-style="western"><surname>Sonnleitner</surname><given-names>M</given-names></name><name name-style="western"><surname>Tan</surname><given-names>K</given-names></name><name name-style="western"><surname>Lachmayer</surname><given-names>M</given-names></name></person-group> (<year>2021</year>) <article-title>The type specimens in Eugen von Halácsy’s Herbarium Graecum.</article-title><source>Phytotaxa</source><volume>493</volume>(<issue>1</issue>): <fpage>1</fpage>–<lpage>156</lpage>. <ext-link xlink:type="simple" ext-link-type="doi" xlink:href="10.11646/phytotaxa.493.1.1">https://doi.org/10.11646/phytotaxa.493.1.1</ext-link></mixed-citation></ref></ref-list></tp:taxon-treatment>
