# Supplementary material for: Atlas Florae Europaeae notes, 35. Further critical notes on Cytisussect.Tubocytisus (Fabaceae) in Europe
Source: PhytoKeys. 2024 Feb 23;238:199–230. doi: 10.3897/phytokeys.238.118032 (PMC10907952; doi:10.3897/phytokeys.238.118032)
Supplement: XML Treatment for Cytisus absinthioides [file phytokeys.238.118032-treatment8.xml]

<!DOCTYPE tp:taxon-treatment
  PUBLIC "-//TaxonX//DTD Taxonomic Treatment Publishing DTD v0 20100105//EN" "tax-treatment-NSO.dtd">
<tp:taxon-treatment xmlns:tp="http://www.plazi.org/taxpub"><tp:treatment-meta><kwd-group><label>Taxon classification</label><kwd>
                <named-content content-type="kingdom">Plantae</named-content>
              </kwd><kwd>
                <named-content content-type="order">Fabales</named-content>
              </kwd><kwd>
                <named-content content-type="family">Fabaceae</named-content>
              </kwd></kwd-group><mixed-citation publication-type="journal"><person-group><name><surname>Sennikov</surname><given-names>Alexander N.</given-names></name><name><surname>Tikhomirov</surname><given-names>Valery N.</given-names></name></person-group><article-title>Atlas Florae Europaeae notes, 35. Further critical notes on <tp:taxon-name><tp:taxon-name-part taxon-name-part-type="genus" reg="Cytisus">Cytisus</tp:taxon-name-part><tp:taxon-name-part taxon-name-part-type="infraspecific-rank">sect.</tp:taxon-name-part><tp:taxon-name-part taxon-name-part-type="section" reg="Tubocytisus">Tubocytisus</tp:taxon-name-part></tp:taxon-name> (<tp:taxon-name><tp:taxon-name-part taxon-name-part-type="family">Fabaceae</tp:taxon-name-part></tp:taxon-name>) in Europe</article-title><source>PhytoKeys</source><day>23</day><month>02</month><year>2024</year><volume>238</volume><fpage>199</fpage><lpage>230</lpage><pub-id pub-id-type="doi">10.3897/phytokeys.238.118032</pub-id></mixed-citation></tp:treatment-meta><tp:nomenclature><label>6.</label><tp:taxon-name>
              <object-id xmlns:xlink="http://www.w3.org/1999/xlink" content-type="arpha" xlink:type="simple">BFD9B958-1B95-5130-91B4-514758C3390C</object-id>
              <tp:taxon-name-part taxon-name-part-type="genus" reg="Cytisus">Cytisus</tp:taxon-name-part>
              <tp:taxon-name-part taxon-name-part-type="species" reg="absinthioides">absinthioides</tp:taxon-name-part>
            </tp:taxon-name><tp:taxon-authority>Janka in Oesterr. Bot. Z. 22: 175 (1872)</tp:taxon-authority><tp:nomenclature-citation-list><tp:nomenclature-citation><tp:taxon-name>
                  <tp:taxon-name-part taxon-name-part-type="status">–</tp:taxon-name-part>
                  <tp:taxon-name-part taxon-name-part-type="genus" reg="Chamaecytisus">Chamaecytisus</tp:taxon-name-part>
                  <tp:taxon-name-part taxon-name-part-type="species" reg="absinthioides">absinthioides</tp:taxon-name-part>
                </tp:taxon-name><comment> (Janka) Kuzmanov in Taxon 21: 336 (1972) – <tp:taxon-name><tp:taxon-name-part taxon-name-part-type="genus" reg="Chamaecytisus">Chamaecytisus</tp:taxon-name-part><tp:taxon-name-part taxon-name-part-type="species" reg="heuffelii">heuffelii</tp:taxon-name-part><tp:taxon-name-part taxon-name-part-type="infraspecific-rank">subsp.</tp:taxon-name-part><tp:taxon-name-part taxon-name-part-type="subspecies" reg="absinthioides">absinthioides</tp:taxon-name-part></tp:taxon-name> (Velen.) Niketić in Bull. Nat. Hist. Mus. Belgrade 14: 82 (2021). </comment></tp:nomenclature-citation><tp:nomenclature-citation><tp:taxon-name>
                  <tp:taxon-name-part taxon-name-part-type="status">–</tp:taxon-name-part>
                  <tp:taxon-name-part taxon-name-part-type="genus" reg="Cytisus">Cytisus</tp:taxon-name-part>
                  <tp:taxon-name-part taxon-name-part-type="species" reg="eriocarpus">eriocarpus</tp:taxon-name-part>
                </tp:taxon-name><comment> auct.: <xref ref-type="bibr" rid="B15">Cristofolini (1991)</xref>. </comment></tp:nomenclature-citation><tp:nomenclature-citation><tp:taxon-name>
                  <tp:taxon-name-part taxon-name-part-type="status">–</tp:taxon-name-part>
                  <tp:taxon-name-part taxon-name-part-type="genus" reg="Chamaecytisus">Chamaecytisus</tp:taxon-name-part>
                  <tp:taxon-name-part taxon-name-part-type="species" reg="eriocarpus">eriocarpus</tp:taxon-name-part>
                </tp:taxon-name><comment> auct.: <xref ref-type="bibr" rid="B57">Pifkó and Barina (2016)</xref>; <xref ref-type="bibr" rid="B4">Barina et al. (2018)</xref>. </comment></tp:nomenclature-citation></tp:nomenclature-citation-list></tp:nomenclature><tp:treatment-sec sec-type="material" id="SECID0E1GBI"><title>Type.</title><p>Bulgaria. “In montibus ad radices m. Perimdagh prope Nevrekop Macedoniae orientalis”, 21.08.1871, <italic>V. Janka</italic> (lectotype WU 0033170, designated by <xref ref-type="bibr" rid="B57">Pifkó and Barina (2016</xref>: 172); isolectotypes BEOU (s. n.), BP 296809, GOET 005095, W-Reichenb 44808, WU-Halácsy).</p></tp:treatment-sec><tp:treatment-sec sec-type="distribution" id="SECID0EGHBI"><title>Distribution.</title><p>Europe: Balkan Peninsula (Bulgaria, Greece, Kosovo, North Macedonia) (<xref ref-type="bibr" rid="B24">Diklić 1972</xref>; <xref ref-type="bibr" rid="B46">Kuzmanov 1976</xref>; <xref ref-type="bibr" rid="B52">Micevski 2001</xref>; <xref ref-type="bibr" rid="B2">Assyov and Petrova 2012</xref>; <xref ref-type="bibr" rid="B53">Niketić 2021</xref>). Fig. <xref ref-type="fig" rid="F9">9</xref>.</p><fig id="F9" position="float" orientation="portrait"><object-id xmlns:xlink="http://www.w3.org/1999/xlink" content-type="doi" xlink:type="simple">10.3897/phytokeys.238.118032.figure9</object-id><object-id xmlns:xlink="http://www.w3.org/1999/xlink" content-type="arpha" xlink:type="simple">6AAAD8EE-17B8-500D-82C4-926684EBF9E4</object-id><label>Figure 9.</label><caption><p>Distribution of <italic><tp:taxon-name><tp:taxon-name-part taxon-name-part-type="genus" reg="Cytisus">Cytisus</tp:taxon-name-part><tp:taxon-name-part taxon-name-part-type="species" reg="absinthioides">absinthioides</tp:taxon-name-part></tp:taxon-name></italic> Janka.</p></caption><graphic xmlns:xlink="http://www.w3.org/1999/xlink" xlink:href="phytokeys-238-199_article-118032__-g009.jpg" position="float" orientation="portrait" xlink:type="simple" id="oo_991105.jpg"><uri content-type="original_file" xlink:type="simple">https://binary.pensoft.net/fig/991105</uri></graphic></fig></tp:treatment-sec><tp:treatment-sec sec-type="Notes on taxonomy" id="SECID0E3IBI"><title>Notes on taxonomy.</title><p><italic><tp:taxon-name><tp:taxon-name-part taxon-name-part-type="genus" reg="Cytisus">Cytisus</tp:taxon-name-part><tp:taxon-name-part taxon-name-part-type="species" reg="absinthioides">absinthioides</tp:taxon-name-part></tp:taxon-name></italic> strikingly differs from any other species of the <italic><tp:taxon-name><tp:taxon-name-part taxon-name-part-type="genus" reg="Cytisus">C.</tp:taxon-name-part><tp:taxon-name-part taxon-name-part-type="species" reg="austriacus">austriacus</tp:taxon-name-part></tp:taxon-name></italic> group by its habit, resembling some plants of <italic><tp:taxon-name><tp:taxon-name-part taxon-name-part-type="genus" reg="Artemisia">Artemisia</tp:taxon-name-part></tp:taxon-name></italic> due to its tall branched stems with regularly developed sterile branches in leaf axils and dense appressed sericeous pubescence on its leaves and calyces. Its calyces and pods are distinctly small (<xref ref-type="bibr" rid="B39">Janka 1872</xref>).</p><p>Some recent interpretations (<xref ref-type="bibr" rid="B15">Cristofolini 1991</xref>) placed <italic><tp:taxon-name><tp:taxon-name-part taxon-name-part-type="genus" reg="Cytisus">C.</tp:taxon-name-part><tp:taxon-name-part taxon-name-part-type="species" reg="absinthioides">absinthioides</tp:taxon-name-part></tp:taxon-name></italic> to the synonymy of <italic><tp:taxon-name><tp:taxon-name-part taxon-name-part-type="genus" reg="Cytisus">C.</tp:taxon-name-part><tp:taxon-name-part taxon-name-part-type="species" reg="eriocarpus">eriocarpus</tp:taxon-name-part></tp:taxon-name></italic>, which was treated as a broadly defined and variable species. This placement is not justified because <italic><tp:taxon-name><tp:taxon-name-part taxon-name-part-type="genus" reg="Cytisus">C.</tp:taxon-name-part><tp:taxon-name-part taxon-name-part-type="species" reg="eriocarpus">eriocarpus</tp:taxon-name-part></tp:taxon-name></italic> clearly differs in its habit, leaf shape, subpatent pubescence and longer calyces.</p><p><xref ref-type="bibr" rid="B57">Pifkó and Barina (2016)</xref> and <xref ref-type="bibr" rid="B4">Barina et al. (2018)</xref> reported the presence of <italic><tp:taxon-name><tp:taxon-name-part taxon-name-part-type="genus" reg="Cytisus">C.</tp:taxon-name-part><tp:taxon-name-part taxon-name-part-type="species" reg="eriocarpus">eriocarpus</tp:taxon-name-part></tp:taxon-name></italic> in Albania, but their description matches <italic><tp:taxon-name><tp:taxon-name-part taxon-name-part-type="genus" reg="Cytisus">C.</tp:taxon-name-part><tp:taxon-name-part taxon-name-part-type="species" reg="absinthioides">absinthioides</tp:taxon-name-part></tp:taxon-name></italic>. The earlier records of <italic><tp:taxon-name><tp:taxon-name-part taxon-name-part-type="genus" reg="Cytisus">C.</tp:taxon-name-part><tp:taxon-name-part taxon-name-part-type="species" reg="eriocarpus">eriocarpus</tp:taxon-name-part></tp:taxon-name></italic> in Greece (<xref ref-type="bibr" rid="B67">Strid 1986</xref>) employed the same taxonomic concept and should also belong to the same species (<xref ref-type="bibr" rid="B46">Kuzmanov 1976</xref>; <xref ref-type="bibr" rid="B52">Micevski 2001</xref>; <xref ref-type="bibr" rid="B2">Assyov and Petrova 2012</xref>).</p></tp:treatment-sec><ref-list><ref id="B15"><mixed-citation xmlns:xlink="http://www.w3.org/1999/xlink" xlink:type="simple"><person-group><name name-style="western"><surname>Cristofolini</surname><given-names>G</given-names></name></person-group> (<year>1991</year>) <article-title>Taxonomic revision of <tp:taxon-name><tp:taxon-name-part taxon-name-part-type="genus">Cytisus</tp:taxon-name-part><tp:taxon-name-part taxon-name-part-type="authority">Desf.</tp:taxon-name-part><tp:taxon-name-part taxon-name-part-type="infraspecific-rank">sect.</tp:taxon-name-part><tp:taxon-name-part taxon-name-part-type="section">Tubocytisus</tp:taxon-name-part></tp:taxon-name> DC. (<tp:taxon-name><tp:taxon-name-part taxon-name-part-type="family">Fabaceae</tp:taxon-name-part></tp:taxon-name>).</article-title><source>Webbia</source><volume>45</volume>(<issue>2</issue>): <fpage>187</fpage>–<lpage>219</lpage>. <ext-link xlink:type="simple" ext-link-type="doi" xlink:href="10.1080/00837792.1991.10670496">https://doi.org/10.1080/00837792.1991.10670496</ext-link></mixed-citation></ref><ref id="B57"><mixed-citation xmlns:xlink="http://www.w3.org/1999/xlink" xlink:type="simple"><person-group><name name-style="western"><surname>Pifkó</surname><given-names>D</given-names></name><name name-style="western"><surname>Barina</surname><given-names>Z</given-names></name></person-group> (<year>2016</year>) <article-title>Two new <italic><tp:taxon-name><tp:taxon-name-part taxon-name-part-type="genus">Chamaecytisus</tp:taxon-name-part></tp:taxon-name></italic> species (<tp:taxon-name><tp:taxon-name-part taxon-name-part-type="family">Leguminosae</tp:taxon-name-part></tp:taxon-name>-<tp:taxon-name><tp:taxon-name-part taxon-name-part-type="subfamily">Papilionoideae</tp:taxon-name-part></tp:taxon-name>) from Albania, with an overview on the <italic><tp:taxon-name><tp:taxon-name-part taxon-name-part-type="genus">Ch.</tp:taxon-name-part><tp:taxon-name-part taxon-name-part-type="species">ratisbonensis</tp:taxon-name-part></tp:taxon-name></italic> and <italic><tp:taxon-name><tp:taxon-name-part taxon-name-part-type="genus">Ch.</tp:taxon-name-part><tp:taxon-name-part taxon-name-part-type="species">eriocarpus</tp:taxon-name-part></tp:taxon-name></italic> species groups.</article-title><source>Studia Botanica Hungarica</source><volume>47</volume>: <fpage>163</fpage>–<lpage>178</lpage>. <ext-link xlink:type="simple" ext-link-type="doi" xlink:href="10.17110/StudBot.2016.47.1.163">https://doi.org/10.17110/StudBot.2016.47.1.163</ext-link></mixed-citation></ref><ref id="B4"><mixed-citation xmlns:xlink="http://www.w3.org/1999/xlink" xlink:type="simple"><person-group><name name-style="western"><surname>Barina</surname><given-names>Z</given-names></name><name name-style="western"><surname>Somogyi</surname><given-names>G</given-names></name><name name-style="western"><surname>Pifkó</surname><given-names>D</given-names></name><name name-style="western"><surname>Rakaj</surname><given-names>M</given-names></name></person-group> (<year>2018</year>) <article-title>Checklist of vascular plants of Albania.</article-title><source>Phytotaxa</source><volume>378</volume>(<issue>1</issue>): <fpage>1</fpage>–<lpage>339</lpage>. <ext-link xlink:type="simple" ext-link-type="doi" xlink:href="10.11646/phytotaxa.378.1.1">https://doi.org/10.11646/phytotaxa.378.1.1</ext-link></mixed-citation></ref><ref id="B24"><mixed-citation xmlns:xlink="http://www.w3.org/1999/xlink" xlink:type="simple"><person-group><name name-style="western"><surname>Diklić</surname><given-names>N</given-names></name></person-group> (<year>1972</year>) <article-title><italic><tp:taxon-name><tp:taxon-name-part taxon-name-part-type="genus">Chamaecytisus</tp:taxon-name-part></tp:taxon-name></italic> Link.</article-title> In: <person-group><name name-style="western"><surname>Josifović</surname><given-names>M</given-names></name></person-group> (<role>Ed.</role>) <issue-title>Flora of Serbia (Vol.</issue-title><source>4). Serbian Academy of Sciences and Arts, Beograd</source>, <fpage>497</fpage>–<lpage>515</lpage>.</mixed-citation></ref><ref id="B46"><mixed-citation xmlns:xlink="http://www.w3.org/1999/xlink" xlink:type="simple"><person-group><name name-style="western"><surname>Kuzmanov</surname><given-names>B</given-names></name></person-group> (<year>1976</year>) <article-title><italic><tp:taxon-name><tp:taxon-name-part taxon-name-part-type="genus">Chamaecytisus</tp:taxon-name-part></tp:taxon-name></italic> Link.</article-title> In: <person-group><name name-style="western"><surname>Jordanov</surname><given-names>D</given-names></name></person-group> (<role>Ed.</role>) <issue-title>Flora na Narodna Republika Balgaria (Vol.</issue-title><source>6). Bulgarian Academy of Sciences, Sofia</source>, <fpage>74</fpage>–<lpage>119</lpage>. [In Bulgarian]</mixed-citation></ref><ref id="B52"><mixed-citation xmlns:xlink="http://www.w3.org/1999/xlink" xlink:type="simple"><person-group><name name-style="western"><surname>Micevski</surname><given-names>K</given-names></name></person-group> (<year>2001</year>) Flora of the Republic of Macedonia (Vol. 1(5)). Macedonian Academy of Sciences and Arts, Skopje, 1121–1430. [In Macedonian]</mixed-citation></ref><ref id="B2"><mixed-citation xmlns:xlink="http://www.w3.org/1999/xlink" xlink:type="simple"><person-group><name name-style="western"><surname>Assyov</surname><given-names>B</given-names></name><name name-style="western"><surname>Petrova</surname><given-names>A [Eds]</given-names></name></person-group> (<year>2012</year>) <source>Conspectus of the Bulgarian Vascular Flora. Distribution Maps and Floristic Elements (ed. 4).</source><publisher-name>Bulgarian Biodiversity Foundation</publisher-name>, <publisher-loc>Sofija</publisher-loc>, <size units="page">490 pp</size>.</mixed-citation></ref><ref id="B53"><mixed-citation xmlns:xlink="http://www.w3.org/1999/xlink" xlink:type="simple"><person-group><name name-style="western"><surname>Niketić</surname><given-names>M</given-names></name></person-group> (<year>2021</year>) <article-title><tp:taxon-name><tp:taxon-name-part taxon-name-part-type="genus">Chamaecytisus</tp:taxon-name-part><tp:taxon-name-part taxon-name-part-type="species">heuffelii</tp:taxon-name-part><tp:taxon-name-part taxon-name-part-type="infraspecific-rank">subsp.</tp:taxon-name-part><tp:taxon-name-part taxon-name-part-type="subspecies">jankae</tp:taxon-name-part></tp:taxon-name> (Velen.) Niketić, comb. &amp; stat. nov.</article-title> In: <person-group><name name-style="western"><surname>Niketić</surname><given-names>M</given-names></name><name name-style="western"><surname>Tomović</surname><given-names>G</given-names></name><name name-style="western"><surname>Bokić</surname><given-names>B</given-names></name><name name-style="western"><surname>Buzurović</surname><given-names>U</given-names></name><name name-style="western"><surname>Duraki</surname><given-names>Š</given-names></name><name name-style="western"><surname>Đorđević</surname><given-names>V</given-names></name><name name-style="western"><surname>Đurović</surname><given-names>S</given-names></name><name name-style="western"><surname>Krivošej</surname><given-names>Z</given-names></name><name name-style="western"><surname>Lazarević</surname><given-names>P</given-names></name><name name-style="western"><surname>Perić</surname><given-names>R</given-names></name><name name-style="western"><surname>Prodanović</surname><given-names>D</given-names></name><name name-style="western"><surname>Radak</surname><given-names>B</given-names></name><name name-style="western"><surname>Rat</surname><given-names>M</given-names></name><name name-style="western"><surname>Ranimirović</surname><given-names>M</given-names></name><name name-style="western"><surname>Stevanović</surname><given-names>V</given-names></name></person-group> (<role>Eds</role>) <issue-title>Material on the annotated checklist of vascular flora of Serbia. Nomenclatural, taxonomic and floristic notes, III.</issue-title><source>Bulletin of the Natural History Museum in Belgrade</source><volume>14</volume>: <fpage>83</fpage>–<lpage>84</lpage>. <ext-link xlink:type="simple" ext-link-type="doi" xlink:href="10.5937/bnhmb2114077N">https://doi.org/10.5937/bnhmb2114077N</ext-link></mixed-citation></ref><ref id="B39"><mixed-citation xmlns:xlink="http://www.w3.org/1999/xlink" xlink:type="simple"><person-group><name name-style="western"><surname>Janka</surname><given-names>V</given-names></name></person-group> (<year>1872</year>) <article-title>Plantarum novarum turcicarum breviarium.</article-title><source>Oesterreichische Botanische Zeitschrift</source><volume>22</volume>: <fpage>174</fpage>–<lpage>182</lpage>. <ext-link xlink:type="simple" ext-link-type="doi" xlink:href="10.1007/BF01644772">https://doi.org/10.1007/BF01644772</ext-link></mixed-citation></ref><ref id="B67"><mixed-citation xmlns:xlink="http://www.w3.org/1999/xlink" xlink:type="simple"><person-group><name name-style="western"><surname>Strid</surname><given-names>A</given-names></name></person-group> (<year>1986</year>) <article-title><italic><tp:taxon-name><tp:taxon-name-part taxon-name-part-type="genus">Chamaecytisus</tp:taxon-name-part></tp:taxon-name></italic> Link.</article-title> In: <person-group><name name-style="western"><surname>Strid</surname><given-names>A</given-names></name></person-group> (<role>Ed.</role>) <issue-title>Mountain Flora of Greece (Vol.</issue-title><source>1). Cambridge University Press, Cambridge</source>, <fpage>448</fpage>–<lpage>451</lpage>.</mixed-citation></ref></ref-list></tp:taxon-treatment>
