# Supplementary material for: Atlas Florae Europaeae notes, 35. Further critical notes on Cytisussect.Tubocytisus (Fabaceae) in Europe
Source: PhytoKeys. 2024 Feb 23;238:199–230. doi: 10.3897/phytokeys.238.118032 (PMC10907952; doi:10.3897/phytokeys.238.118032)
Supplement: XML Treatment for Cytisus frivaldszkyanus [file phytokeys.238.118032-treatment9.xml]

<!DOCTYPE tp:taxon-treatment
  PUBLIC "-//TaxonX//DTD Taxonomic Treatment Publishing DTD v0 20100105//EN" "tax-treatment-NSO.dtd">
<tp:taxon-treatment xmlns:tp="http://www.plazi.org/taxpub"><tp:treatment-meta><kwd-group><label>Taxon classification</label><kwd>
                <named-content content-type="kingdom">Plantae</named-content>
              </kwd><kwd>
                <named-content content-type="order">Fabales</named-content>
              </kwd><kwd>
                <named-content content-type="family">Fabaceae</named-content>
              </kwd></kwd-group><mixed-citation publication-type="journal"><person-group><name><surname>Sennikov</surname><given-names>Alexander N.</given-names></name><name><surname>Tikhomirov</surname><given-names>Valery N.</given-names></name></person-group><article-title>Atlas Florae Europaeae notes, 35. Further critical notes on <tp:taxon-name><tp:taxon-name-part taxon-name-part-type="genus" reg="Cytisus">Cytisus</tp:taxon-name-part><tp:taxon-name-part taxon-name-part-type="infraspecific-rank">sect.</tp:taxon-name-part><tp:taxon-name-part taxon-name-part-type="section" reg="Tubocytisus">Tubocytisus</tp:taxon-name-part></tp:taxon-name> (<tp:taxon-name><tp:taxon-name-part taxon-name-part-type="family">Fabaceae</tp:taxon-name-part></tp:taxon-name>) in Europe</article-title><source>PhytoKeys</source><day>23</day><month>02</month><year>2024</year><volume>238</volume><fpage>199</fpage><lpage>230</lpage><pub-id pub-id-type="doi">10.3897/phytokeys.238.118032</pub-id></mixed-citation></tp:treatment-meta><tp:nomenclature><label>7.</label><tp:taxon-name>
              <object-id xmlns:xlink="http://www.w3.org/1999/xlink" content-type="arpha" xlink:type="simple">77DECE20-96DD-573C-A63C-356C848830F1</object-id>
              <tp:taxon-name-part taxon-name-part-type="genus" reg="Cytisus">Cytisus</tp:taxon-name-part>
              <tp:taxon-name-part taxon-name-part-type="species" reg="frivaldszkyanus">frivaldszkyanus</tp:taxon-name-part>
            </tp:taxon-name><tp:taxon-authority>Degen in Oesterr. Bot. Z. 43: 422 (1893)</tp:taxon-authority><tp:nomenclature-citation-list><tp:nomenclature-citation><tp:taxon-name>
                  <tp:taxon-name-part taxon-name-part-type="status">–</tp:taxon-name-part>
                  <tp:taxon-name-part taxon-name-part-type="genus" reg="Chamaecytisus">Chamaecytisus</tp:taxon-name-part>
                  <tp:taxon-name-part taxon-name-part-type="species" reg="frivaldszkyanus">frivaldszkyanus</tp:taxon-name-part>
                </tp:taxon-name><comment> (Degen) Kuzmanov in Jordanov, Fl. Narodna Republ. Bulg. 6: 110 (1976); Kuzmanov in Taxon 24: 504 (1975), comb. inval. (Art. 41.1). </comment></tp:nomenclature-citation><tp:nomenclature-citation><tp:taxon-name>
                  <tp:taxon-name-part taxon-name-part-type="status">=</tp:taxon-name-part>
                  <tp:taxon-name-part taxon-name-part-type="genus" reg="Cytisus">Cytisus</tp:taxon-name-part>
                  <tp:taxon-name-part taxon-name-part-type="species" reg="microphyllus">microphyllus</tp:taxon-name-part>
                </tp:taxon-name><comment> Boiss., Diagn. Pl. Orient., ser. 2, 2: 5 (1856), non Link (1825), nom. illeg. (Art. 53.1), syn. nov. – <tp:taxon-name><tp:taxon-name-part taxon-name-part-type="genus" reg="Cytisus">Cytisus</tp:taxon-name-part><tp:taxon-name-part taxon-name-part-type="species" reg="austriacus">austriacus</tp:taxon-name-part><tp:taxon-name-part taxon-name-part-type="infraspecific-rank">var.</tp:taxon-name-part><tp:taxon-name-part taxon-name-part-type="variety" reg="microphyllus">microphyllus</tp:taxon-name-part></tp:taxon-name> Boiss., Fl. Orient. 2: 53 (1872) – <tp:taxon-name><tp:taxon-name-part taxon-name-part-type="genus" reg="Cytisus">Cytisus</tp:taxon-name-part><tp:taxon-name-part taxon-name-part-type="species" reg="austriacus">austriacus</tp:taxon-name-part><tp:taxon-name-part taxon-name-part-type="infraspecific-rank">subsp.</tp:taxon-name-part><tp:taxon-name-part taxon-name-part-type="subspecies" reg="microphyllus">microphyllus</tp:taxon-name-part></tp:taxon-name> (Boiss.) Cristof. in Webbia 45(2): 210 (1991). Type. Greece. “In monte Pelione”, <italic>P. Aucher-Éloy 1109</italic> (holotype G; isotypes BM 000750890, K 000829488). </comment></tp:nomenclature-citation><tp:nomenclature-citation><tp:taxon-name>
                  <tp:taxon-name-part taxon-name-part-type="status">=</tp:taxon-name-part>
                  <tp:taxon-name-part taxon-name-part-type="genus" reg="Cytisus">Cytisus</tp:taxon-name-part>
                  <tp:taxon-name-part taxon-name-part-type="species" reg="rhodopeus">rhodopeus</tp:taxon-name-part>
                </tp:taxon-name><comment> J.Wagner ex Bornm. in Bot. Jahrb. Syst. 59(5): 465 (1925) – <tp:taxon-name><tp:taxon-name-part taxon-name-part-type="genus" reg="Chamaecytisus">Chamaecytisus</tp:taxon-name-part><tp:taxon-name-part taxon-name-part-type="species" reg="absinthioides">absinthioides</tp:taxon-name-part><tp:taxon-name-part taxon-name-part-type="infraspecific-rank">subsp.</tp:taxon-name-part><tp:taxon-name-part taxon-name-part-type="subspecies" reg="rhodopeus">rhodopeus</tp:taxon-name-part></tp:taxon-name> (J.Wagner ex Bornm.) Kuzmanov in Taxon 21: 336 (1972), comb. inval. (Art. 41.1) – <tp:taxon-name><tp:taxon-name-part taxon-name-part-type="genus" reg="Chamaecytisus">Chamaecytisus</tp:taxon-name-part><tp:taxon-name-part taxon-name-part-type="species" reg="absinthioides">absinthioides</tp:taxon-name-part><tp:taxon-name-part taxon-name-part-type="infraspecific-rank">var.</tp:taxon-name-part><tp:taxon-name-part taxon-name-part-type="variety" reg="rhodopeus">rhodopeus</tp:taxon-name-part></tp:taxon-name> (J.Wagner ex Bornm.) Micevski, Fl. Macedon. 1(5): 1140 (2001), comb. inval. (Art. 41.1). Type. Bulgaria. “In graminosis decliv. m. Osogovska Planina”, 08.1887, <italic>J. Velenovský</italic> (PRC 456104, lectotype designated here). Fig. <xref ref-type="fig" rid="F10">10</xref>. </comment></tp:nomenclature-citation><tp:nomenclature-citation><tp:taxon-name>
                  <tp:taxon-name-part taxon-name-part-type="status">–</tp:taxon-name-part>
                  <tp:taxon-name-part taxon-name-part-type="genus" reg="Cytisus">Cytisus</tp:taxon-name-part>
                  <tp:taxon-name-part taxon-name-part-type="species" reg="lasiosemius">lasiosemius</tp:taxon-name-part>
                </tp:taxon-name><comment> auct.: <xref ref-type="bibr" rid="B15">Cristofolini (1991)</xref>. </comment></tp:nomenclature-citation><tp:nomenclature-citation><tp:taxon-name>
                  <tp:taxon-name-part taxon-name-part-type="status">–</tp:taxon-name-part>
                  <tp:taxon-name-part taxon-name-part-type="genus" reg="Chamaecytisus">Chamaecytisus</tp:taxon-name-part>
                  <tp:taxon-name-part taxon-name-part-type="species" reg="supinus">supinus</tp:taxon-name-part>
                  <tp:taxon-name-part taxon-name-part-type="infraspecific-rank">subsp.</tp:taxon-name-part>
                  <tp:taxon-name-part taxon-name-part-type="subspecies" reg="lasiosemius">lasiosemius</tp:taxon-name-part>
                </tp:taxon-name><comment> auct.: <xref ref-type="bibr" rid="B53">Niketić (2021)</xref>. </comment></tp:nomenclature-citation></tp:nomenclature-citation-list></tp:nomenclature><tp:treatment-sec sec-type="material" id="SECID0EGTBI"><title>Type.</title><p>Bulgaria. “In declivibus dumetosis montis Rhodopes centralis pr. Stanimak (inter Hvojna et Bačkova)”, 06.1892, <italic>J. Wagner 39</italic> (syntypes JE, PRC); “In declivibus dumetosis prope Slivno (Balkan)”, 07.1893, <italic>J. Wagner</italic> (syntypes JE, PRC); “In dumetosis montis “Čatal Kaje” prope Slivno”, 21.07.1893, <italic>J. Wagner 31</italic> (syntype PRC); “Bela Cerkva”, <italic>Skorpil</italic> (syntype not traced).</p><fig id="F10" position="float" orientation="portrait"><object-id xmlns:xlink="http://www.w3.org/1999/xlink" content-type="doi" xlink:type="simple">10.3897/phytokeys.238.118032.figure10</object-id><object-id xmlns:xlink="http://www.w3.org/1999/xlink" content-type="arpha" xlink:type="simple">F435EF20-03AC-5B1B-96E1-11E999BFD28E</object-id><label>Figure 10.</label><caption><p>Lectotype of <italic><tp:taxon-name><tp:taxon-name-part taxon-name-part-type="genus" reg="Cytisus">Cytisus</tp:taxon-name-part><tp:taxon-name-part taxon-name-part-type="species" reg="rhodopeus">rhodopeus</tp:taxon-name-part></tp:taxon-name></italic> J.Wagner ex Bornm.</p></caption><graphic xmlns:xlink="http://www.w3.org/1999/xlink" xlink:href="phytokeys-238-199_article-118032__-g010.jpg" position="float" orientation="portrait" xlink:type="simple" id="oo_991106.jpg"><uri content-type="original_file" xlink:type="simple">https://binary.pensoft.net/fig/991106</uri></graphic></fig></tp:treatment-sec><tp:treatment-sec sec-type="distribution" id="SECID0ERUBI"><title>Distribution.</title><p>Europe: Balkan Peninsula (Bulgaria, Greece, North Macedonia, Serbia) (<xref ref-type="bibr" rid="B46">Kuzmanov 1976</xref>; <xref ref-type="bibr" rid="B52">Micevski 2001</xref>; <xref ref-type="bibr" rid="B2">Assyov and Petrova 2012</xref>; <xref ref-type="bibr" rid="B4">Barina et al. 2018</xref>; <xref ref-type="bibr" rid="B53">Niketić 2021</xref>) (Fig. <xref ref-type="fig" rid="F11">11</xref>). This species was reported from Albania (<xref ref-type="bibr" rid="B4">Barina et al. 2018</xref>), but the background of this report has not been examined by us.</p><fig id="F11" position="float" orientation="portrait"><object-id xmlns:xlink="http://www.w3.org/1999/xlink" content-type="doi" xlink:type="simple">10.3897/phytokeys.238.118032.figure11</object-id><object-id xmlns:xlink="http://www.w3.org/1999/xlink" content-type="arpha" xlink:type="simple">61DE9EC0-4366-5F49-BED5-92039C5B4387</object-id><label>Figure 11.</label><caption><p>Distribution of <italic><tp:taxon-name><tp:taxon-name-part taxon-name-part-type="genus" reg="Cytisus">Cytisus</tp:taxon-name-part><tp:taxon-name-part taxon-name-part-type="species" reg="frivaldszkyanus">frivaldszkyanus</tp:taxon-name-part></tp:taxon-name></italic> Degen.</p></caption><graphic xmlns:xlink="http://www.w3.org/1999/xlink" xlink:href="phytokeys-238-199_article-118032__-g011.jpg" position="float" orientation="portrait" xlink:type="simple" id="oo_991107.jpg"><uri content-type="original_file" xlink:type="simple">https://binary.pensoft.net/fig/991107</uri></graphic></fig></tp:treatment-sec><tp:treatment-sec sec-type="Notes on taxonomy" id="SECID0ELWBI"><title>Notes on taxonomy.</title><p>This species with subpatent to patent pubescence was accepted by <xref ref-type="bibr" rid="B15">Cristofolini (1991)</xref>, but under a wrong name, <italic><tp:taxon-name><tp:taxon-name-part taxon-name-part-type="genus" reg="Cytisus">C.</tp:taxon-name-part><tp:taxon-name-part taxon-name-part-type="species" reg="lasiosemius">lasiosemius</tp:taxon-name-part></tp:taxon-name></italic>, probably because of the unavailability of the type collection of the latter species name.</p></tp:treatment-sec><tp:treatment-sec sec-type="Notes on nomenclature" id="SECID0EAXBI"><title>Notes on nomenclature.</title><p><xref ref-type="bibr" rid="B23">Degen (1893)</xref> described <italic><tp:taxon-name><tp:taxon-name-part taxon-name-part-type="genus" reg="Cytisus">Cytisus</tp:taxon-name-part><tp:taxon-name-part taxon-name-part-type="species" reg="frivaldszkyanus">frivaldszkyanus</tp:taxon-name-part></tp:taxon-name></italic> from a few localities in present-day Bulgaria, citing four syntype gatherings. The examined material is fairly homogeneous, and the application of the species name is unambiguous. So far, we refrain from lectotypification because the main collection of Degen at BP has not been examined by us.</p><p><italic><tp:taxon-name><tp:taxon-name-part taxon-name-part-type="genus" reg="Cytisus">Cytisus</tp:taxon-name-part><tp:taxon-name-part taxon-name-part-type="species" reg="rhodopeus">rhodopeus</tp:taxon-name-part></tp:taxon-name></italic> was first mentioned in the synonymy of <italic><tp:taxon-name><tp:taxon-name-part taxon-name-part-type="genus" reg="Cytisus">C.</tp:taxon-name-part><tp:taxon-name-part taxon-name-part-type="species" reg="eriocarpus">eriocarpus</tp:taxon-name-part></tp:taxon-name></italic> by <xref ref-type="bibr" rid="B23">Degen (1893)</xref> and validly published by <xref ref-type="bibr" rid="B11">Bornmüller (1925)</xref> without any descriptive matter, but with a reference to the description of <italic><tp:taxon-name><tp:taxon-name-part taxon-name-part-type="genus" reg="Cytisus">C.</tp:taxon-name-part><tp:taxon-name-part taxon-name-part-type="species" reg="absinthioides">absinthioides</tp:taxon-name-part></tp:taxon-name></italic> in <xref ref-type="bibr" rid="B77">Velenovský (1891)</xref>. Five syntypes from Bulgaria were cited in the original description (<xref ref-type="bibr" rid="B77">Velenovský 1891</xref>), which deviated much from the description of the true <italic><tp:taxon-name><tp:taxon-name-part taxon-name-part-type="genus" reg="Cytisus">C.</tp:taxon-name-part><tp:taxon-name-part taxon-name-part-type="species" reg="absinthioides">absinthioides</tp:taxon-name-part></tp:taxon-name></italic> provided by <xref ref-type="bibr" rid="B39">Janka (1872)</xref> by a longer calyx (13–15 mm long vs. 7–8 mm long in <italic><tp:taxon-name><tp:taxon-name-part taxon-name-part-type="genus" reg="Cytisus">C.</tp:taxon-name-part><tp:taxon-name-part taxon-name-part-type="species" reg="absinthioides">absinthioides</tp:taxon-name-part></tp:taxon-name></italic>) with patent (vs. appressed) hairs.</p><p>Through the kindness of P. Mráz, we traced a specimen in the collection of J. Velenovský at PRC, which exactly corresponds to the protologue by its diagnostic characters and taxonomic references on its label (to <italic><tp:taxon-name><tp:taxon-name-part taxon-name-part-type="genus" reg="Cytisus">C.</tp:taxon-name-part><tp:taxon-name-part taxon-name-part-type="species" reg="absinthioides">absinthioides</tp:taxon-name-part></tp:taxon-name></italic> Janka and “<italic><tp:taxon-name><tp:taxon-name-part taxon-name-part-type="genus" reg="Cytisus">C.</tp:taxon-name-part><tp:taxon-name-part taxon-name-part-type="species" reg="eriocarpus">eriocarpus</tp:taxon-name-part></tp:taxon-name></italic> Boiss. var.”, as <xref ref-type="bibr" rid="B77">Velenovský (1891)</xref> also noted a relationship with the latter species). This specimen fully reflects the taxonomic concept of <xref ref-type="bibr" rid="B77">Velenovský (1891)</xref> and is designated as a lectotype of <italic><tp:taxon-name><tp:taxon-name-part taxon-name-part-type="genus" reg="Cytisus">C.</tp:taxon-name-part><tp:taxon-name-part taxon-name-part-type="species" reg="rhodopeus">rhodopeus</tp:taxon-name-part></tp:taxon-name></italic> here.</p><p><xref ref-type="bibr" rid="B15">Cristofolini (1991)</xref> accepted <tp:taxon-name><tp:taxon-name-part taxon-name-part-type="genus" reg="Cytisus">C.</tp:taxon-name-part><tp:taxon-name-part taxon-name-part-type="species" reg="austriacus">austriacus</tp:taxon-name-part><tp:taxon-name-part taxon-name-part-type="infraspecific-rank">subsp.</tp:taxon-name-part><tp:taxon-name-part taxon-name-part-type="subspecies" reg="microphyllus">microphyllus</tp:taxon-name-part></tp:taxon-name> “(Boiss.) Boiss.” as the correct name for a small-leaved segregate of <italic><tp:taxon-name><tp:taxon-name-part taxon-name-part-type="genus" reg="Cytisus">C.</tp:taxon-name-part><tp:taxon-name-part taxon-name-part-type="species" reg="austriacus">austriacus</tp:taxon-name-part></tp:taxon-name></italic>, citing <italic><tp:taxon-name><tp:taxon-name-part taxon-name-part-type="genus" reg="Cytisus">C.</tp:taxon-name-part><tp:taxon-name-part taxon-name-part-type="species" reg="pindicola">pindicola</tp:taxon-name-part></tp:taxon-name></italic> (Degen) Halácsy in its synonymy. The type collection of <italic><tp:taxon-name><tp:taxon-name-part taxon-name-part-type="genus" reg="Cytisus">C.</tp:taxon-name-part><tp:taxon-name-part taxon-name-part-type="species" reg="microphyllus">microphyllus</tp:taxon-name-part></tp:taxon-name></italic> Boiss. is quite dissimilar from <italic><tp:taxon-name><tp:taxon-name-part taxon-name-part-type="genus" reg="Cytisus">C.</tp:taxon-name-part><tp:taxon-name-part taxon-name-part-type="species" reg="pindicola">pindicola</tp:taxon-name-part></tp:taxon-name></italic> and belongs to <italic><tp:taxon-name><tp:taxon-name-part taxon-name-part-type="genus" reg="Cytisus">C.</tp:taxon-name-part><tp:taxon-name-part taxon-name-part-type="species" reg="frivaldszkyanus">frivaldszkyanus</tp:taxon-name-part></tp:taxon-name></italic> because of its strong suberect stems, partly obovate (vs. lanceolate) leaflets and pods with nearly patent (vs. appressed) hairs.</p></tp:treatment-sec><ref-list><ref id="B15"><mixed-citation xmlns:xlink="http://www.w3.org/1999/xlink" xlink:type="simple"><person-group><name name-style="western"><surname>Cristofolini</surname><given-names>G</given-names></name></person-group> (<year>1991</year>) <article-title>Taxonomic revision of <tp:taxon-name><tp:taxon-name-part taxon-name-part-type="genus">Cytisus</tp:taxon-name-part><tp:taxon-name-part taxon-name-part-type="authority">Desf.</tp:taxon-name-part><tp:taxon-name-part taxon-name-part-type="infraspecific-rank">sect.</tp:taxon-name-part><tp:taxon-name-part taxon-name-part-type="section">Tubocytisus</tp:taxon-name-part></tp:taxon-name> DC. (<tp:taxon-name><tp:taxon-name-part taxon-name-part-type="family">Fabaceae</tp:taxon-name-part></tp:taxon-name>).</article-title><source>Webbia</source><volume>45</volume>(<issue>2</issue>): <fpage>187</fpage>–<lpage>219</lpage>. <ext-link xlink:type="simple" ext-link-type="doi" xlink:href="10.1080/00837792.1991.10670496">https://doi.org/10.1080/00837792.1991.10670496</ext-link></mixed-citation></ref><ref id="B53"><mixed-citation xmlns:xlink="http://www.w3.org/1999/xlink" xlink:type="simple"><person-group><name name-style="western"><surname>Niketić</surname><given-names>M</given-names></name></person-group> (<year>2021</year>) <article-title><tp:taxon-name><tp:taxon-name-part taxon-name-part-type="genus">Chamaecytisus</tp:taxon-name-part><tp:taxon-name-part taxon-name-part-type="species">heuffelii</tp:taxon-name-part><tp:taxon-name-part taxon-name-part-type="infraspecific-rank">subsp.</tp:taxon-name-part><tp:taxon-name-part taxon-name-part-type="subspecies">jankae</tp:taxon-name-part></tp:taxon-name> (Velen.) Niketić, comb. &amp; stat. nov.</article-title> In: <person-group><name name-style="western"><surname>Niketić</surname><given-names>M</given-names></name><name name-style="western"><surname>Tomović</surname><given-names>G</given-names></name><name name-style="western"><surname>Bokić</surname><given-names>B</given-names></name><name name-style="western"><surname>Buzurović</surname><given-names>U</given-names></name><name name-style="western"><surname>Duraki</surname><given-names>Š</given-names></name><name name-style="western"><surname>Đorđević</surname><given-names>V</given-names></name><name name-style="western"><surname>Đurović</surname><given-names>S</given-names></name><name name-style="western"><surname>Krivošej</surname><given-names>Z</given-names></name><name name-style="western"><surname>Lazarević</surname><given-names>P</given-names></name><name name-style="western"><surname>Perić</surname><given-names>R</given-names></name><name name-style="western"><surname>Prodanović</surname><given-names>D</given-names></name><name name-style="western"><surname>Radak</surname><given-names>B</given-names></name><name name-style="western"><surname>Rat</surname><given-names>M</given-names></name><name name-style="western"><surname>Ranimirović</surname><given-names>M</given-names></name><name name-style="western"><surname>Stevanović</surname><given-names>V</given-names></name></person-group> (<role>Eds</role>) <issue-title>Material on the annotated checklist of vascular flora of Serbia. Nomenclatural, taxonomic and floristic notes, III.</issue-title><source>Bulletin of the Natural History Museum in Belgrade</source><volume>14</volume>: <fpage>83</fpage>–<lpage>84</lpage>. <ext-link xlink:type="simple" ext-link-type="doi" xlink:href="10.5937/bnhmb2114077N">https://doi.org/10.5937/bnhmb2114077N</ext-link></mixed-citation></ref><ref id="B46"><mixed-citation xmlns:xlink="http://www.w3.org/1999/xlink" xlink:type="simple"><person-group><name name-style="western"><surname>Kuzmanov</surname><given-names>B</given-names></name></person-group> (<year>1976</year>) <article-title><italic><tp:taxon-name><tp:taxon-name-part taxon-name-part-type="genus">Chamaecytisus</tp:taxon-name-part></tp:taxon-name></italic> Link.</article-title> In: <person-group><name name-style="western"><surname>Jordanov</surname><given-names>D</given-names></name></person-group> (<role>Ed.</role>) <issue-title>Flora na Narodna Republika Balgaria (Vol.</issue-title><source>6). Bulgarian Academy of Sciences, Sofia</source>, <fpage>74</fpage>–<lpage>119</lpage>. [In Bulgarian]</mixed-citation></ref><ref id="B52"><mixed-citation xmlns:xlink="http://www.w3.org/1999/xlink" xlink:type="simple"><person-group><name name-style="western"><surname>Micevski</surname><given-names>K</given-names></name></person-group> (<year>2001</year>) Flora of the Republic of Macedonia (Vol. 1(5)). Macedonian Academy of Sciences and Arts, Skopje, 1121–1430. [In Macedonian]</mixed-citation></ref><ref id="B2"><mixed-citation xmlns:xlink="http://www.w3.org/1999/xlink" xlink:type="simple"><person-group><name name-style="western"><surname>Assyov</surname><given-names>B</given-names></name><name name-style="western"><surname>Petrova</surname><given-names>A [Eds]</given-names></name></person-group> (<year>2012</year>) <source>Conspectus of the Bulgarian Vascular Flora. Distribution Maps and Floristic Elements (ed. 4).</source><publisher-name>Bulgarian Biodiversity Foundation</publisher-name>, <publisher-loc>Sofija</publisher-loc>, <size units="page">490 pp</size>.</mixed-citation></ref><ref id="B4"><mixed-citation xmlns:xlink="http://www.w3.org/1999/xlink" xlink:type="simple"><person-group><name name-style="western"><surname>Barina</surname><given-names>Z</given-names></name><name name-style="western"><surname>Somogyi</surname><given-names>G</given-names></name><name name-style="western"><surname>Pifkó</surname><given-names>D</given-names></name><name name-style="western"><surname>Rakaj</surname><given-names>M</given-names></name></person-group> (<year>2018</year>) <article-title>Checklist of vascular plants of Albania.</article-title><source>Phytotaxa</source><volume>378</volume>(<issue>1</issue>): <fpage>1</fpage>–<lpage>339</lpage>. <ext-link xlink:type="simple" ext-link-type="doi" xlink:href="10.11646/phytotaxa.378.1.1">https://doi.org/10.11646/phytotaxa.378.1.1</ext-link></mixed-citation></ref><ref id="B23"><mixed-citation xmlns:xlink="http://www.w3.org/1999/xlink" xlink:type="simple"><person-group><name name-style="western"><surname>Degen</surname><given-names>A</given-names></name></person-group> (<year>1893</year>) <article-title>Bemerkungen über einige orientalische Pflanzen.</article-title><source>Oesterreichische Botanische Zeitschrift</source><volume>43</volume>(<issue>12</issue>): <fpage>422</fpage>–<lpage>424</lpage>. <ext-link xlink:type="simple" ext-link-type="doi" xlink:href="10.1007/BF01797788">https://doi.org/10.1007/BF01797788</ext-link></mixed-citation></ref><ref id="B11"><mixed-citation xmlns:xlink="http://www.w3.org/1999/xlink" xlink:type="simple"><person-group><name name-style="western"><surname>Bornmüller</surname><given-names>J</given-names></name></person-group> (<year>1925</year>) <article-title>Beiträge zur Flora Mazedoniens. Sammlungen in den Kriegsjahren 1916–1918.</article-title><source>Botanische Jahrbücher für Systematik, Pflanzengeschichte und Pflanzengeographie</source><volume>59</volume>: <fpage>294</fpage>–<lpage>504</lpage>.</mixed-citation></ref><ref id="B77"><mixed-citation xmlns:xlink="http://www.w3.org/1999/xlink" xlink:type="simple"><person-group><name name-style="western"><surname>Velenovský</surname><given-names>J</given-names></name></person-group> (<year>1891</year>) <source>Flora Bulgarica. Descriptio et Emendatio Systematica Plantarum Vascularium in Principatu Bulgariae Sponte Nascentium. Fr.</source><publisher-name>Řivnáč</publisher-name>, <publisher-loc>Praha</publisher-loc>, <size units="page">676 pp</size>.</mixed-citation></ref><ref id="B39"><mixed-citation xmlns:xlink="http://www.w3.org/1999/xlink" xlink:type="simple"><person-group><name name-style="western"><surname>Janka</surname><given-names>V</given-names></name></person-group> (<year>1872</year>) <article-title>Plantarum novarum turcicarum breviarium.</article-title><source>Oesterreichische Botanische Zeitschrift</source><volume>22</volume>: <fpage>174</fpage>–<lpage>182</lpage>. <ext-link xlink:type="simple" ext-link-type="doi" xlink:href="10.1007/BF01644772">https://doi.org/10.1007/BF01644772</ext-link></mixed-citation></ref></ref-list></tp:taxon-treatment>
