# Supplementary material for: Atlas Florae Europaeae notes, 35. Further critical notes on Cytisussect.Tubocytisus (Fabaceae) in Europe
Source: PhytoKeys. 2024 Feb 23;238:199–230. doi: 10.3897/phytokeys.238.118032 (PMC10907952; doi:10.3897/phytokeys.238.118032)
Supplement: XML Treatment for Cytisus pygmaeus [file phytokeys.238.118032-treatment10.xml]

<!DOCTYPE tp:taxon-treatment
  PUBLIC "-//TaxonX//DTD Taxonomic Treatment Publishing DTD v0 20100105//EN" "tax-treatment-NSO.dtd">
<tp:taxon-treatment xmlns:tp="http://www.plazi.org/taxpub"><tp:treatment-meta><kwd-group><label>Taxon classification</label><kwd>
                <named-content content-type="kingdom">Plantae</named-content>
              </kwd><kwd>
                <named-content content-type="order">Fabales</named-content>
              </kwd><kwd>
                <named-content content-type="family">Fabaceae</named-content>
              </kwd></kwd-group><mixed-citation publication-type="journal"><person-group><name><surname>Sennikov</surname><given-names>Alexander N.</given-names></name><name><surname>Tikhomirov</surname><given-names>Valery N.</given-names></name></person-group><article-title>Atlas Florae Europaeae notes, 35. Further critical notes on <tp:taxon-name><tp:taxon-name-part taxon-name-part-type="genus" reg="Cytisus">Cytisus</tp:taxon-name-part><tp:taxon-name-part taxon-name-part-type="infraspecific-rank">sect.</tp:taxon-name-part><tp:taxon-name-part taxon-name-part-type="section" reg="Tubocytisus">Tubocytisus</tp:taxon-name-part></tp:taxon-name> (<tp:taxon-name><tp:taxon-name-part taxon-name-part-type="family">Fabaceae</tp:taxon-name-part></tp:taxon-name>) in Europe</article-title><source>PhytoKeys</source><day>23</day><month>02</month><year>2024</year><volume>238</volume><fpage>199</fpage><lpage>230</lpage><pub-id pub-id-type="doi">10.3897/phytokeys.238.118032</pub-id></mixed-citation></tp:treatment-meta><tp:nomenclature><label>8.</label><tp:taxon-name>
              <object-id xmlns:xlink="http://www.w3.org/1999/xlink" content-type="arpha" xlink:type="simple">6522BE6B-E5FD-5D6C-ACD1-BAD3142C2EB1</object-id>
              <tp:taxon-name-part taxon-name-part-type="genus" reg="Cytisus">Cytisus</tp:taxon-name-part>
              <tp:taxon-name-part taxon-name-part-type="species" reg="pygmaeus">pygmaeus</tp:taxon-name-part>
            </tp:taxon-name><tp:taxon-authority>Willd., Sp. Pl., ed. 4, 3(2): 1127 (1802)</tp:taxon-authority><tp:nomenclature-citation-list><tp:nomenclature-citation><tp:taxon-name>
                  <tp:taxon-name-part taxon-name-part-type="status">–</tp:taxon-name-part>
                  <tp:taxon-name-part taxon-name-part-type="genus" reg="Chamaecytisus">Chamaecytisus</tp:taxon-name-part>
                  <tp:taxon-name-part taxon-name-part-type="species" reg="pygmaeus">pygmaeus</tp:taxon-name-part>
                </tp:taxon-name><comment> (Willd.) Rothm. in Feddes Repert. 53: 144 (1944) – <tp:taxon-name><tp:taxon-name-part taxon-name-part-type="genus" reg="Chamaecytisus">Chamaecytisus</tp:taxon-name-part><tp:taxon-name-part taxon-name-part-type="species" reg="austriacus">austriacus</tp:taxon-name-part><tp:taxon-name-part taxon-name-part-type="infraspecific-rank">subsp.</tp:taxon-name-part><tp:taxon-name-part taxon-name-part-type="subspecies" reg="pygmaeus">pygmaeus</tp:taxon-name-part></tp:taxon-name> (Willd.) Ponert in Feddes Repert. 83: 619 (1973). </comment></tp:nomenclature-citation><tp:nomenclature-citation><tp:taxon-name>
                  <tp:taxon-name-part taxon-name-part-type="status">=</tp:taxon-name-part>
                  <tp:taxon-name-part taxon-name-part-type="genus" reg="Cytisus">Cytisus</tp:taxon-name-part>
                  <tp:taxon-name-part taxon-name-part-type="species" reg="tmoleus">tmoleus</tp:taxon-name-part>
                </tp:taxon-name><comment> Boiss., Diagn. Pl. Orient., ser. 1, 2: 11. 1843, syn. nov. – <tp:taxon-name><tp:taxon-name-part taxon-name-part-type="genus" reg="Cytisus">Cytisus</tp:taxon-name-part><tp:taxon-name-part taxon-name-part-type="species" reg="eriocarpus">eriocarpus</tp:taxon-name-part><tp:taxon-name-part taxon-name-part-type="infraspecific-rank">subsp.</tp:taxon-name-part><tp:taxon-name-part taxon-name-part-type="subspecies" reg="tmoleus">tmoleus</tp:taxon-name-part></tp:taxon-name> (Boiss.) Cristof. in Webbia 45(2): 207 (1991) – <tp:taxon-name><tp:taxon-name-part taxon-name-part-type="genus" reg="Chamaecytisus">Chamaecytisus</tp:taxon-name-part><tp:taxon-name-part taxon-name-part-type="species" reg="tmoleus">tmoleus</tp:taxon-name-part></tp:taxon-name> (Boiss.) Rothm. in Feddes Repert. Spec. Nov. Regni Veg. 53: 144 (1944). Type. Turkey. “Asia Minor”, <italic>P. Aucher-Éloy 1101</italic> (syntypes K 000829770, P 02952916, 02952919). </comment></tp:nomenclature-citation><tp:nomenclature-citation><tp:taxon-name>
                  <tp:taxon-name-part taxon-name-part-type="status">=</tp:taxon-name-part>
                  <tp:taxon-name-part taxon-name-part-type="genus" reg="Cytisus">Cytisus</tp:taxon-name-part>
                  <tp:taxon-name-part taxon-name-part-type="species" reg="chrysotrichus">chrysotrichus</tp:taxon-name-part>
                </tp:taxon-name><comment> Boiss., Diagn. Pl. Orient., ser. 1, 2: 12 (1843). Type. Turkey. Bursa Province: “In dumosis Olympi Bithyniae” [= Uludağ Mt.], 06.1842, <italic>E. Boissier</italic> (syntypes K 000829766, 000829767, LE 01207296–01207299, NY 1843152). </comment></tp:nomenclature-citation><tp:nomenclature-citation><tp:taxon-name>
                  <tp:taxon-name-part taxon-name-part-type="status">=</tp:taxon-name-part>
                  <tp:taxon-name-part taxon-name-part-type="genus" reg="Cytisus">Cytisus</tp:taxon-name-part>
                  <tp:taxon-name-part taxon-name-part-type="species" reg="thirkeanus">thirkeanus</tp:taxon-name-part>
                </tp:taxon-name><comment> K.Koch in Linnaea 19(1): 61 (1846). Type. Turkey. Trabzon Province: “Asia minor. Litus australis Pontus Euxini”, [1843], <italic>Thirke</italic> (lectotype LE 00013761, designated here; isolectotypes LE 00013760, G-Boiss 00365031). Fig. <xref ref-type="fig" rid="F12">12</xref>. </comment></tp:nomenclature-citation></tp:nomenclature-citation-list></tp:nomenclature><tp:treatment-sec sec-type="material" id="SECID0ENHCI"><title>Type.</title><p>Turkey. [Galatia], <italic>D. Sestini</italic> (lectotype B-Willd 13632-010, designated by <xref ref-type="bibr" rid="B57">Pifkó and Barina (2016</xref>: 172); isolectotype HAL 0100154).</p><fig id="F12" position="float" orientation="portrait"><object-id xmlns:xlink="http://www.w3.org/1999/xlink" content-type="doi" xlink:type="simple">10.3897/phytokeys.238.118032.figure12</object-id><object-id xmlns:xlink="http://www.w3.org/1999/xlink" content-type="arpha" xlink:type="simple">DB94D354-3D2A-50AF-994B-2E398D2FD787</object-id><label>Figure 12.</label><caption><p>Lectotype of <italic><tp:taxon-name><tp:taxon-name-part taxon-name-part-type="genus" reg="Cytisus">Cytisus</tp:taxon-name-part><tp:taxon-name-part taxon-name-part-type="species" reg="thirkeanus">thirkeanus</tp:taxon-name-part></tp:taxon-name></italic> K.Koch.</p></caption><graphic xmlns:xlink="http://www.w3.org/1999/xlink" xlink:href="phytokeys-238-199_article-118032__-g012.jpg" position="float" orientation="portrait" xlink:type="simple" id="oo_991108.jpg"><uri content-type="original_file" xlink:type="simple">https://binary.pensoft.net/fig/991108</uri></graphic></fig></tp:treatment-sec><tp:treatment-sec sec-type="distribution" id="SECID0ERICI"><title>Distribution.</title><p>European and Asiatic Turkey, Bulgaria, Greece (<xref ref-type="bibr" rid="B46">Kuzmanov 1976</xref>; <xref ref-type="bibr" rid="B15">Cristofolini 1991</xref>; <xref ref-type="bibr" rid="B2">Assyov and Petrova 2012</xref>), Romania (Fig. <xref ref-type="fig" rid="F13">13</xref>). Other European records, from North Macedonia and Serbia (<xref ref-type="bibr" rid="B24">Diklić 1972</xref>; <xref ref-type="bibr" rid="B52">Micevski 2001</xref>), seem to belong mostly to <italic><tp:taxon-name><tp:taxon-name-part taxon-name-part-type="genus" reg="Cytisus">C.</tp:taxon-name-part><tp:taxon-name-part taxon-name-part-type="species" reg="jankae">jankae</tp:taxon-name-part></tp:taxon-name></italic> or <italic><tp:taxon-name><tp:taxon-name-part taxon-name-part-type="genus" reg="Cytisus">C.</tp:taxon-name-part><tp:taxon-name-part taxon-name-part-type="species" reg="calcareus">calcareus</tp:taxon-name-part></tp:taxon-name></italic>. A record of <italic><tp:taxon-name><tp:taxon-name-part taxon-name-part-type="genus" reg="Cytisus">C.</tp:taxon-name-part><tp:taxon-name-part taxon-name-part-type="species" reg="jankae">jankae</tp:taxon-name-part></tp:taxon-name></italic> from Romania (<xref ref-type="bibr" rid="B34">Grinţescu 1957</xref>) is treated as belonging to <italic><tp:taxon-name><tp:taxon-name-part taxon-name-part-type="genus" reg="Cytisus">C.</tp:taxon-name-part><tp:taxon-name-part taxon-name-part-type="species" reg="pygmaeus">pygmaeus</tp:taxon-name-part></tp:taxon-name></italic> here.</p><fig id="F13" position="float" orientation="portrait"><object-id xmlns:xlink="http://www.w3.org/1999/xlink" content-type="doi" xlink:type="simple">10.3897/phytokeys.238.118032.figure13</object-id><object-id xmlns:xlink="http://www.w3.org/1999/xlink" content-type="arpha" xlink:type="simple">DA89B81C-3E59-5DFB-8451-ED6B08F14CCA</object-id><label>Figure 13.</label><caption><p>Distribution of <italic><tp:taxon-name><tp:taxon-name-part taxon-name-part-type="genus" reg="Cytisus">Cytisus</tp:taxon-name-part><tp:taxon-name-part taxon-name-part-type="species" reg="pygmaeus">pygmaeus</tp:taxon-name-part></tp:taxon-name></italic> Willd.</p></caption><graphic xmlns:xlink="http://www.w3.org/1999/xlink" xlink:href="phytokeys-238-199_article-118032__-g013.jpg" position="float" orientation="portrait" xlink:type="simple" id="oo_991109.jpg"><uri content-type="original_file" xlink:type="simple">https://binary.pensoft.net/fig/991109</uri></graphic></fig></tp:treatment-sec><tp:treatment-sec sec-type="Notes on taxonomy" id="SECID0EXLCI"><title>Notes on taxonomy.</title><p>The leaves of this species may vary slightly from oblong-lanceolate to oblanceolate. Plants with the leaves looking more lanceolate were described as <italic><tp:taxon-name><tp:taxon-name-part taxon-name-part-type="genus" reg="Cytisus">C.</tp:taxon-name-part><tp:taxon-name-part taxon-name-part-type="species" reg="pygmaeus">pygmaeus</tp:taxon-name-part></tp:taxon-name></italic> and <italic><tp:taxon-name><tp:taxon-name-part taxon-name-part-type="genus" reg="Cytisus">C.</tp:taxon-name-part><tp:taxon-name-part taxon-name-part-type="species" reg="chrysotrichus">chrysotrichus</tp:taxon-name-part></tp:taxon-name></italic>, whereas plants with rather oblanceolate leaves were named <italic><tp:taxon-name><tp:taxon-name-part taxon-name-part-type="genus" reg="Cytisus">C.</tp:taxon-name-part><tp:taxon-name-part taxon-name-part-type="species" reg="tmoleus">tmoleus</tp:taxon-name-part></tp:taxon-name></italic> and <italic><tp:taxon-name><tp:taxon-name-part taxon-name-part-type="genus" reg="Cytisus">C.</tp:taxon-name-part><tp:taxon-name-part taxon-name-part-type="species" reg="thirkeanus">thirkeanus</tp:taxon-name-part></tp:taxon-name></italic>. This difference, albeit very subtle, led <xref ref-type="bibr" rid="B15">Cristofolini (1991)</xref> to classify <italic><tp:taxon-name><tp:taxon-name-part taxon-name-part-type="genus" reg="Cytisus">C.</tp:taxon-name-part><tp:taxon-name-part taxon-name-part-type="species" reg="pygmaeus">pygmaeus</tp:taxon-name-part></tp:taxon-name></italic> as a subspecies of <italic><tp:taxon-name><tp:taxon-name-part taxon-name-part-type="genus" reg="Cytisus">C.</tp:taxon-name-part><tp:taxon-name-part taxon-name-part-type="species" reg="austriacus">austriacus</tp:taxon-name-part></tp:taxon-name></italic>, whereas he placed the plants described as <italic><tp:taxon-name><tp:taxon-name-part taxon-name-part-type="genus" reg="Cytisus">C.</tp:taxon-name-part><tp:taxon-name-part taxon-name-part-type="species" reg="tmoleus">tmoleus</tp:taxon-name-part></tp:taxon-name></italic> to <italic><tp:taxon-name><tp:taxon-name-part taxon-name-part-type="genus" reg="Cytisus">C.</tp:taxon-name-part><tp:taxon-name-part taxon-name-part-type="species" reg="eriocarpus">eriocarpus</tp:taxon-name-part></tp:taxon-name></italic>. Having examined some material from Asiatic Turkey, we observed both types of leaves in the same plants; this makes the distinction practically impossible.</p><p>The pubescence on calyces of <italic><tp:taxon-name><tp:taxon-name-part taxon-name-part-type="genus" reg="Cytisus">C.</tp:taxon-name-part><tp:taxon-name-part taxon-name-part-type="species" reg="pygmaeus">pygmaeus</tp:taxon-name-part></tp:taxon-name></italic> is variable, ranging from semi-patent to subappressed. The type collection of <italic><tp:taxon-name><tp:taxon-name-part taxon-name-part-type="genus" reg="Cytisus">C.</tp:taxon-name-part><tp:taxon-name-part taxon-name-part-type="species" reg="pygmaeus">pygmaeus</tp:taxon-name-part></tp:taxon-name></italic> has clearly semi-patent hairs.</p><p><xref ref-type="bibr" rid="B53">Niketić (2021)</xref> provisionally accepted the occurrence of <italic><tp:taxon-name><tp:taxon-name-part taxon-name-part-type="genus" reg="Cytisus">C.</tp:taxon-name-part><tp:taxon-name-part taxon-name-part-type="species" reg="pygmaeus">pygmaeus</tp:taxon-name-part></tp:taxon-name></italic> in Serbia, although the relevant materials have not been examined. <xref ref-type="bibr" rid="B52">Micevski (2001)</xref> listed it among doubtful records in North Macedonia. The collections identified as <italic><tp:taxon-name><tp:taxon-name-part taxon-name-part-type="genus" reg="Cytisus">C.</tp:taxon-name-part><tp:taxon-name-part taxon-name-part-type="species" reg="pygmaeus">pygmaeus</tp:taxon-name-part></tp:taxon-name></italic> which we examined from the Balkans belong to <italic><tp:taxon-name><tp:taxon-name-part taxon-name-part-type="genus" reg="Cytisus">C.</tp:taxon-name-part><tp:taxon-name-part taxon-name-part-type="species" reg="jankae">jankae</tp:taxon-name-part></tp:taxon-name></italic>, and we assume that the distribution of <italic><tp:taxon-name><tp:taxon-name-part taxon-name-part-type="genus" reg="Cytisus">C.</tp:taxon-name-part><tp:taxon-name-part taxon-name-part-type="species" reg="pygmaeus">pygmaeus</tp:taxon-name-part></tp:taxon-name></italic> in Europe may be much more limited than it is currently believed.</p></tp:treatment-sec><tp:treatment-sec sec-type="Notes on nomenclature" id="SECID0EHRCI"><title>Notes on nomenclature.</title><p><xref ref-type="bibr" rid="B81">Willdenow (1802)</xref> described the species without mentioning floral characters. His indication of “Galatia” in the protologue corresponds to the fruiting specimen of D. Sestini in Willdenow’s personal collection. A duplicate of this collection was separated to HAL, which allowed <xref ref-type="bibr" rid="B57">Pifkó and Barina (2016)</xref> to designate a lectotype at B.</p><p>The synonymy above was established already by <xref ref-type="bibr" rid="B10">Boissier (1872)</xref>, except for the placement of <italic><tp:taxon-name><tp:taxon-name-part taxon-name-part-type="genus" reg="Cytisus">C.</tp:taxon-name-part><tp:taxon-name-part taxon-name-part-type="species" reg="tmoleus">tmoleus</tp:taxon-name-part></tp:taxon-name></italic>, which he considered to differ in a denser, sericeous indumentum of the plant. According to our observations, the density of indumentum in <italic><tp:taxon-name><tp:taxon-name-part taxon-name-part-type="genus" reg="Cytisus">C.</tp:taxon-name-part><tp:taxon-name-part taxon-name-part-type="species" reg="pygmaeus">pygmaeus</tp:taxon-name-part></tp:taxon-name></italic> may look variable, depending on ecological conditions, and the plants described as <italic><tp:taxon-name><tp:taxon-name-part taxon-name-part-type="genus" reg="Cytisus">C.</tp:taxon-name-part><tp:taxon-name-part taxon-name-part-type="species" reg="tmoleus">tmoleus</tp:taxon-name-part></tp:taxon-name></italic> can be regarded as an extreme variant.</p></tp:treatment-sec><ref-list><ref id="B57"><mixed-citation xmlns:xlink="http://www.w3.org/1999/xlink" xlink:type="simple"><person-group><name name-style="western"><surname>Pifkó</surname><given-names>D</given-names></name><name name-style="western"><surname>Barina</surname><given-names>Z</given-names></name></person-group> (<year>2016</year>) <article-title>Two new <italic><tp:taxon-name><tp:taxon-name-part taxon-name-part-type="genus">Chamaecytisus</tp:taxon-name-part></tp:taxon-name></italic> species (<tp:taxon-name><tp:taxon-name-part taxon-name-part-type="family">Leguminosae</tp:taxon-name-part></tp:taxon-name>-<tp:taxon-name><tp:taxon-name-part taxon-name-part-type="subfamily">Papilionoideae</tp:taxon-name-part></tp:taxon-name>) from Albania, with an overview on the <italic><tp:taxon-name><tp:taxon-name-part taxon-name-part-type="genus">Ch.</tp:taxon-name-part><tp:taxon-name-part taxon-name-part-type="species">ratisbonensis</tp:taxon-name-part></tp:taxon-name></italic> and <italic><tp:taxon-name><tp:taxon-name-part taxon-name-part-type="genus">Ch.</tp:taxon-name-part><tp:taxon-name-part taxon-name-part-type="species">eriocarpus</tp:taxon-name-part></tp:taxon-name></italic> species groups.</article-title><source>Studia Botanica Hungarica</source><volume>47</volume>: <fpage>163</fpage>–<lpage>178</lpage>. <ext-link xlink:type="simple" ext-link-type="doi" xlink:href="10.17110/StudBot.2016.47.1.163">https://doi.org/10.17110/StudBot.2016.47.1.163</ext-link></mixed-citation></ref><ref id="B46"><mixed-citation xmlns:xlink="http://www.w3.org/1999/xlink" xlink:type="simple"><person-group><name name-style="western"><surname>Kuzmanov</surname><given-names>B</given-names></name></person-group> (<year>1976</year>) <article-title><italic><tp:taxon-name><tp:taxon-name-part taxon-name-part-type="genus">Chamaecytisus</tp:taxon-name-part></tp:taxon-name></italic> Link.</article-title> In: <person-group><name name-style="western"><surname>Jordanov</surname><given-names>D</given-names></name></person-group> (<role>Ed.</role>) <issue-title>Flora na Narodna Republika Balgaria (Vol.</issue-title><source>6). Bulgarian Academy of Sciences, Sofia</source>, <fpage>74</fpage>–<lpage>119</lpage>. [In Bulgarian]</mixed-citation></ref><ref id="B15"><mixed-citation xmlns:xlink="http://www.w3.org/1999/xlink" xlink:type="simple"><person-group><name name-style="western"><surname>Cristofolini</surname><given-names>G</given-names></name></person-group> (<year>1991</year>) <article-title>Taxonomic revision of <tp:taxon-name><tp:taxon-name-part taxon-name-part-type="genus">Cytisus</tp:taxon-name-part><tp:taxon-name-part taxon-name-part-type="authority">Desf.</tp:taxon-name-part><tp:taxon-name-part taxon-name-part-type="infraspecific-rank">sect.</tp:taxon-name-part><tp:taxon-name-part taxon-name-part-type="section">Tubocytisus</tp:taxon-name-part></tp:taxon-name> DC. (<tp:taxon-name><tp:taxon-name-part taxon-name-part-type="family">Fabaceae</tp:taxon-name-part></tp:taxon-name>).</article-title><source>Webbia</source><volume>45</volume>(<issue>2</issue>): <fpage>187</fpage>–<lpage>219</lpage>. <ext-link xlink:type="simple" ext-link-type="doi" xlink:href="10.1080/00837792.1991.10670496">https://doi.org/10.1080/00837792.1991.10670496</ext-link></mixed-citation></ref><ref id="B2"><mixed-citation xmlns:xlink="http://www.w3.org/1999/xlink" xlink:type="simple"><person-group><name name-style="western"><surname>Assyov</surname><given-names>B</given-names></name><name name-style="western"><surname>Petrova</surname><given-names>A [Eds]</given-names></name></person-group> (<year>2012</year>) <source>Conspectus of the Bulgarian Vascular Flora. Distribution Maps and Floristic Elements (ed. 4).</source><publisher-name>Bulgarian Biodiversity Foundation</publisher-name>, <publisher-loc>Sofija</publisher-loc>, <size units="page">490 pp</size>.</mixed-citation></ref><ref id="B24"><mixed-citation xmlns:xlink="http://www.w3.org/1999/xlink" xlink:type="simple"><person-group><name name-style="western"><surname>Diklić</surname><given-names>N</given-names></name></person-group> (<year>1972</year>) <article-title><italic><tp:taxon-name><tp:taxon-name-part taxon-name-part-type="genus">Chamaecytisus</tp:taxon-name-part></tp:taxon-name></italic> Link.</article-title> In: <person-group><name name-style="western"><surname>Josifović</surname><given-names>M</given-names></name></person-group> (<role>Ed.</role>) <issue-title>Flora of Serbia (Vol.</issue-title><source>4). Serbian Academy of Sciences and Arts, Beograd</source>, <fpage>497</fpage>–<lpage>515</lpage>.</mixed-citation></ref><ref id="B52"><mixed-citation xmlns:xlink="http://www.w3.org/1999/xlink" xlink:type="simple"><person-group><name name-style="western"><surname>Micevski</surname><given-names>K</given-names></name></person-group> (<year>2001</year>) Flora of the Republic of Macedonia (Vol. 1(5)). Macedonian Academy of Sciences and Arts, Skopje, 1121–1430. [In Macedonian]</mixed-citation></ref><ref id="B34"><mixed-citation xmlns:xlink="http://www.w3.org/1999/xlink" xlink:type="simple"><person-group><name name-style="western"><surname>Grinţescu</surname><given-names>I</given-names></name></person-group> (<year>1957</year>) <article-title><italic><tp:taxon-name><tp:taxon-name-part taxon-name-part-type="genus">Cytisus</tp:taxon-name-part></tp:taxon-name></italic> L.</article-title> In: <person-group><name name-style="western"><surname>Săvulescu</surname><given-names>T</given-names></name></person-group> (<role>Ed.</role>) <issue-title>Flora Reipublicae Popularis Romanicae (Vol.</issue-title><source>5). Academia Reipublicae Popularis Romanicae, București</source>, <fpage>78</fpage>–<lpage>103</lpage>.</mixed-citation></ref><ref id="B53"><mixed-citation xmlns:xlink="http://www.w3.org/1999/xlink" xlink:type="simple"><person-group><name name-style="western"><surname>Niketić</surname><given-names>M</given-names></name></person-group> (<year>2021</year>) <article-title><tp:taxon-name><tp:taxon-name-part taxon-name-part-type="genus">Chamaecytisus</tp:taxon-name-part><tp:taxon-name-part taxon-name-part-type="species">heuffelii</tp:taxon-name-part><tp:taxon-name-part taxon-name-part-type="infraspecific-rank">subsp.</tp:taxon-name-part><tp:taxon-name-part taxon-name-part-type="subspecies">jankae</tp:taxon-name-part></tp:taxon-name> (Velen.) Niketić, comb. &amp; stat. nov.</article-title> In: <person-group><name name-style="western"><surname>Niketić</surname><given-names>M</given-names></name><name name-style="western"><surname>Tomović</surname><given-names>G</given-names></name><name name-style="western"><surname>Bokić</surname><given-names>B</given-names></name><name name-style="western"><surname>Buzurović</surname><given-names>U</given-names></name><name name-style="western"><surname>Duraki</surname><given-names>Š</given-names></name><name name-style="western"><surname>Đorđević</surname><given-names>V</given-names></name><name name-style="western"><surname>Đurović</surname><given-names>S</given-names></name><name name-style="western"><surname>Krivošej</surname><given-names>Z</given-names></name><name name-style="western"><surname>Lazarević</surname><given-names>P</given-names></name><name name-style="western"><surname>Perić</surname><given-names>R</given-names></name><name name-style="western"><surname>Prodanović</surname><given-names>D</given-names></name><name name-style="western"><surname>Radak</surname><given-names>B</given-names></name><name name-style="western"><surname>Rat</surname><given-names>M</given-names></name><name name-style="western"><surname>Ranimirović</surname><given-names>M</given-names></name><name name-style="western"><surname>Stevanović</surname><given-names>V</given-names></name></person-group> (<role>Eds</role>) <issue-title>Material on the annotated checklist of vascular flora of Serbia. Nomenclatural, taxonomic and floristic notes, III.</issue-title><source>Bulletin of the Natural History Museum in Belgrade</source><volume>14</volume>: <fpage>83</fpage>–<lpage>84</lpage>. <ext-link xlink:type="simple" ext-link-type="doi" xlink:href="10.5937/bnhmb2114077N">https://doi.org/10.5937/bnhmb2114077N</ext-link></mixed-citation></ref><ref id="B81"><mixed-citation xmlns:xlink="http://www.w3.org/1999/xlink" xlink:type="simple"><person-group><name name-style="western"><surname>Willdenow</surname><given-names>CL</given-names></name></person-group> (<year>1802</year>) Species Plantarum (4th ed., Vol. 3(2)). G.C. Nauk, Berlin, 851–1474.</mixed-citation></ref><ref id="B10"><mixed-citation xmlns:xlink="http://www.w3.org/1999/xlink" xlink:type="simple"><person-group><name name-style="western"><surname>Boissier</surname><given-names>E</given-names></name></person-group> (<year>1872</year>) <source>Flora Orientalis (Vol. 2). H.</source><publisher-name>Georg</publisher-name>, <publisher-loc>Geneva &amp; Basel</publisher-loc>, <size units="page">1159 pp</size>.</mixed-citation></ref></ref-list></tp:taxon-treatment>
