# Supplementary material for: Atlas Florae Europaeae notes, 35. Further critical notes on Cytisussect.Tubocytisus (Fabaceae) in Europe
Source: PhytoKeys. 2024 Feb 23;238:199–230. doi: 10.3897/phytokeys.238.118032 (PMC10907952; doi:10.3897/phytokeys.238.118032)
Supplement: XML Treatment for Cytisus eriocarpus [file phytokeys.238.118032-treatment11.xml]

<!DOCTYPE tp:taxon-treatment
  PUBLIC "-//TaxonX//DTD Taxonomic Treatment Publishing DTD v0 20100105//EN" "tax-treatment-NSO.dtd">
<tp:taxon-treatment xmlns:tp="http://www.plazi.org/taxpub"><tp:treatment-meta><kwd-group><label>Taxon classification</label><kwd>
                <named-content content-type="kingdom">Plantae</named-content>
              </kwd><kwd>
                <named-content content-type="order">Fabales</named-content>
              </kwd><kwd>
                <named-content content-type="family">Fabaceae</named-content>
              </kwd></kwd-group><mixed-citation publication-type="journal"><person-group><name><surname>Sennikov</surname><given-names>Alexander N.</given-names></name><name><surname>Tikhomirov</surname><given-names>Valery N.</given-names></name></person-group><article-title>Atlas Florae Europaeae notes, 35. Further critical notes on <tp:taxon-name><tp:taxon-name-part taxon-name-part-type="genus" reg="Cytisus">Cytisus</tp:taxon-name-part><tp:taxon-name-part taxon-name-part-type="infraspecific-rank">sect.</tp:taxon-name-part><tp:taxon-name-part taxon-name-part-type="section" reg="Tubocytisus">Tubocytisus</tp:taxon-name-part></tp:taxon-name> (<tp:taxon-name><tp:taxon-name-part taxon-name-part-type="family">Fabaceae</tp:taxon-name-part></tp:taxon-name>) in Europe</article-title><source>PhytoKeys</source><day>23</day><month>02</month><year>2024</year><volume>238</volume><fpage>199</fpage><lpage>230</lpage><pub-id pub-id-type="doi">10.3897/phytokeys.238.118032</pub-id></mixed-citation></tp:treatment-meta><tp:nomenclature><label>9.</label><tp:taxon-name>
              <object-id xmlns:xlink="http://www.w3.org/1999/xlink" content-type="arpha" xlink:type="simple">7D41E3CB-D718-58E7-ADEA-C2EEEE344762</object-id>
              <tp:taxon-name-part taxon-name-part-type="genus" reg="Cytisus">Cytisus</tp:taxon-name-part>
              <tp:taxon-name-part taxon-name-part-type="species" reg="eriocarpus">eriocarpus</tp:taxon-name-part>
            </tp:taxon-name><tp:taxon-authority>Boiss., Diagn. Pl. Orient., ser. 1, 2: 11 (1843)</tp:taxon-authority><tp:nomenclature-citation-list><tp:nomenclature-citation><tp:taxon-name>
                  <tp:taxon-name-part taxon-name-part-type="status">–</tp:taxon-name-part>
                  <tp:taxon-name-part taxon-name-part-type="genus" reg="Cytisus">Cytisus</tp:taxon-name-part>
                  <tp:taxon-name-part taxon-name-part-type="species" reg="supinus">supinus</tp:taxon-name-part>
                  <tp:taxon-name-part taxon-name-part-type="infraspecific-rank">subsp.</tp:taxon-name-part>
                  <tp:taxon-name-part taxon-name-part-type="subspecies" reg="eriocarpus">eriocarpus</tp:taxon-name-part>
                </tp:taxon-name><comment> (Boiss.) Stoj. &amp; Stef., Fl. Bulg. 2: 624 (1925) – <tp:taxon-name><tp:taxon-name-part taxon-name-part-type="genus" reg="Chamaecytisus">Chamaecytisus</tp:taxon-name-part><tp:taxon-name-part taxon-name-part-type="species" reg="eriocarpus">eriocarpus</tp:taxon-name-part></tp:taxon-name> (Boiss.) Rothm. in Feddes Repert. 53: 144 (1944). </comment></tp:nomenclature-citation></tp:nomenclature-citation-list></tp:nomenclature><tp:treatment-sec sec-type="material" id="SECID0E6UCI"><title>Type.</title><p>Turkey. İzmir Province: “Tmolus ad Bozdagh”, 06.1842, <italic>E. Boissier</italic> (K 000829776, lectotype designated by <xref ref-type="bibr" rid="B28">Gibbs (1970</xref>: 17); isolectotypes BM 000630427, E 00296045, GOET 005097, K 000829774, KW, LE 01207308, 01207311, 01207312, MEL 2347576, NY 01843146, P 02952858).</p></tp:treatment-sec><tp:treatment-sec sec-type="distribution" id="SECID0ELVCI"><title>Distribution.</title><p>Asiatic Turkey. European records (<xref ref-type="bibr" rid="B15">Cristofolini 1991</xref>; <xref ref-type="bibr" rid="B4">Barina et al. 2018</xref>) may be erroneous due to the synonymisation or inclusion of <italic><tp:taxon-name><tp:taxon-name-part taxon-name-part-type="genus" reg="Cytisus">C.</tp:taxon-name-part><tp:taxon-name-part taxon-name-part-type="species" reg="absinthioides">absinthioides</tp:taxon-name-part></tp:taxon-name></italic> and <italic><tp:taxon-name><tp:taxon-name-part taxon-name-part-type="genus" reg="Cytisus">C.</tp:taxon-name-part><tp:taxon-name-part taxon-name-part-type="species" reg="frivaldszkyanus">frivaldszkyanus</tp:taxon-name-part></tp:taxon-name></italic>.</p></tp:treatment-sec><tp:treatment-sec sec-type="Notes on taxonomy" id="SECID0EPWCI"><title>Notes on taxonomy.</title><p>This species is very similar to <italic><tp:taxon-name><tp:taxon-name-part taxon-name-part-type="genus" reg="Cytisus">C.</tp:taxon-name-part><tp:taxon-name-part taxon-name-part-type="species" reg="frivaldszkyanus">frivaldszkyanus</tp:taxon-name-part></tp:taxon-name></italic> due to its abundant patent pubescence. However, it differs from the latter in its broadly elliptic to obovate, nearly rotund leaflets, which are apically subrotund (vs. elliptic-lanceolate to obovate, broadly acute in <italic><tp:taxon-name><tp:taxon-name-part taxon-name-part-type="genus" reg="Cytisus">C.</tp:taxon-name-part><tp:taxon-name-part taxon-name-part-type="species" reg="frivaldszkyanus">frivaldszkyanus</tp:taxon-name-part></tp:taxon-name></italic>). <italic><tp:taxon-name><tp:taxon-name-part taxon-name-part-type="genus" reg="Cytisus">Cytisus</tp:taxon-name-part><tp:taxon-name-part taxon-name-part-type="species" reg="eriocarpus">eriocarpus</tp:taxon-name-part></tp:taxon-name></italic> is similar to <italic><tp:taxon-name><tp:taxon-name-part taxon-name-part-type="genus" reg="Cytisus">C.</tp:taxon-name-part><tp:taxon-name-part taxon-name-part-type="species" reg="hirsutus">hirsutus</tp:taxon-name-part></tp:taxon-name></italic>, from which it differs in its pubescence (abundant short hairs mixed with long patent hairs vs. only long patent hairs in <italic><tp:taxon-name><tp:taxon-name-part taxon-name-part-type="genus" reg="Cytisus">C.</tp:taxon-name-part><tp:taxon-name-part taxon-name-part-type="species" reg="hirsutus">hirsutus</tp:taxon-name-part></tp:taxon-name></italic>) and smaller subrotund leaflets, as already noted in the protologue (<xref ref-type="bibr" rid="B9">Boissier 1843</xref>).</p></tp:treatment-sec><tp:treatment-sec sec-type="Notes on nomenclature" id="SECID0EQYCI"><title>Notes on nomenclature.</title><p><xref ref-type="bibr" rid="B28">Gibbs (1970)</xref> inadvertently designated a specimen at K as the lectotype of <italic><tp:taxon-name><tp:taxon-name-part taxon-name-part-type="genus" reg="Cytisus">C.</tp:taxon-name-part><tp:taxon-name-part taxon-name-part-type="species" reg="eriocarpus">eriocarpus</tp:taxon-name-part></tp:taxon-name></italic>.</p></tp:treatment-sec><ref-list><ref id="B28"><mixed-citation xmlns:xlink="http://www.w3.org/1999/xlink" xlink:type="simple"><person-group><name name-style="western"><surname>Gibbs</surname><given-names>PE</given-names></name></person-group> (<year>1970</year>) <article-title><italic><tp:taxon-name><tp:taxon-name-part taxon-name-part-type="genus">Chamaecytisus</tp:taxon-name-part></tp:taxon-name></italic> Link.</article-title> In: <person-group><name name-style="western"><surname>Davis</surname><given-names>PH</given-names></name></person-group> (<role>Ed.</role>) <issue-title>Flora of Turkey (Vol.</issue-title><source>3). Edinburgh University Press, Edinburgh</source>, <fpage>16</fpage>–<lpage>21</lpage>.</mixed-citation></ref><ref id="B15"><mixed-citation xmlns:xlink="http://www.w3.org/1999/xlink" xlink:type="simple"><person-group><name name-style="western"><surname>Cristofolini</surname><given-names>G</given-names></name></person-group> (<year>1991</year>) <article-title>Taxonomic revision of <tp:taxon-name><tp:taxon-name-part taxon-name-part-type="genus">Cytisus</tp:taxon-name-part><tp:taxon-name-part taxon-name-part-type="authority">Desf.</tp:taxon-name-part><tp:taxon-name-part taxon-name-part-type="infraspecific-rank">sect.</tp:taxon-name-part><tp:taxon-name-part taxon-name-part-type="section">Tubocytisus</tp:taxon-name-part></tp:taxon-name> DC. (<tp:taxon-name><tp:taxon-name-part taxon-name-part-type="family">Fabaceae</tp:taxon-name-part></tp:taxon-name>).</article-title><source>Webbia</source><volume>45</volume>(<issue>2</issue>): <fpage>187</fpage>–<lpage>219</lpage>. <ext-link xlink:type="simple" ext-link-type="doi" xlink:href="10.1080/00837792.1991.10670496">https://doi.org/10.1080/00837792.1991.10670496</ext-link></mixed-citation></ref><ref id="B4"><mixed-citation xmlns:xlink="http://www.w3.org/1999/xlink" xlink:type="simple"><person-group><name name-style="western"><surname>Barina</surname><given-names>Z</given-names></name><name name-style="western"><surname>Somogyi</surname><given-names>G</given-names></name><name name-style="western"><surname>Pifkó</surname><given-names>D</given-names></name><name name-style="western"><surname>Rakaj</surname><given-names>M</given-names></name></person-group> (<year>2018</year>) <article-title>Checklist of vascular plants of Albania.</article-title><source>Phytotaxa</source><volume>378</volume>(<issue>1</issue>): <fpage>1</fpage>–<lpage>339</lpage>. <ext-link xlink:type="simple" ext-link-type="doi" xlink:href="10.11646/phytotaxa.378.1.1">https://doi.org/10.11646/phytotaxa.378.1.1</ext-link></mixed-citation></ref><ref id="B9"><mixed-citation xmlns:xlink="http://www.w3.org/1999/xlink" xlink:type="simple"><person-group><name name-style="western"><surname>Boissier</surname><given-names>E</given-names></name></person-group> (<year>1843</year>) <source>Diagnoses Plantarum Orientalium Novarum (ser. 1, Vol. 2). F.</source><publisher-name>Ramboz</publisher-name>, <publisher-loc>Geneva</publisher-loc>, <size units="page">115 pp</size>.</mixed-citation></ref></ref-list></tp:taxon-treatment>
